# Supplementary material for: Potential miRNA-gene interactions determining progression of various ATLL cancer subtypes after infection by HTLV-1 oncovirus
Source: BMC Med Genomics. 2023 Mar 28;16:62. doi: 10.1186/s12920-023-01492-0 (PMC10045051; doi:10.1186/s12920-023-01492-0)
Supplement: Supplementary file 2 — Supplementary Material 2 [file 12920_2023_1492_MOESM2_ESM.xlsx]

## Sheet: ATLL_acute
Modules	Zsummary	medianRank
blue4	-0.643887	9
coral4	0.182794	9
sienna2	0.44118	6
darkolivegreen1	1.18086	4
indianred2	3.12435	7
skyblue2	4.25134	3
grey60	4.70752	4
black	17.4765	3
thistle2	18.7892	1

## Sheet: ATLL_chronic
Modules	Zsummary	medianRank
navajowhite2	-1.88595	8
darkorange	-0.920194	8
plum2	-0.818908	7
antiquewhite4	0.777217	4
green	4.07152	5
cyan	8.70041	2
black	14.1639	1

## Sheet: ATLL_smoldering
Modules	Zsummary	medianRank
darkseagreen2	0.305094	9
green3	-0.0869638	7
skyblue1	2.98149	6
firebrick2	3.28382	3
blue3	3.45577	3
darkviolet	3.47216	7
darkolivegreen1	4.22287	5
brown1	4.36184	2
coral3	6.95262	2

## Sheet: ATLL_miRNA
Modules	Zsummary
turquoise	0.856288
yellow	1.1613
gold	2.3486
brown	3.51535
blue	3.97018
