# Supplementary material for: Potential miRNA-gene interactions determining progression of various ATLL cancer subtypes after infection by HTLV-1 oncovirus
Source: BMC Med Genomics. 2023 Mar 28;16:62. doi: 10.1186/s12920-023-01492-0 (PMC10045051; doi:10.1186/s12920-023-01492-0)
Supplement: Supplementary file 3 — Supplementary Material 3 [file 12920_2023_1492_MOESM3_ESM.xlsx]

## Sheet: ATLL_acute
blue	coral
CREB3L1	SLC18A1
PDCL3	GAPDHS
CERK	TACC2
FEV	PMPCA
GPR37L1	UBAC1
RIPK4	DCAF5
CHRM1	TOP1MT
SEZ6	CCNI
IPO13	TMEM174
TAGAP	HOXA13
LCN1	ARL6IP1
KRT8	ZNF718
WNT5A	C20orf27
GABRE	LEUTX
GCGR	TERF2IP
HHIPL1	SPAG11B
SLC9A3R2	DDB2
CNKSR2	RBM10
SMARCA1	MS4A2
ASB4	PKDREJ
ZIC5	ZNF598
TSPAN12	KIAA0100
INSM1	YWHAQ
MIER2	USP7
OR8H1	ENTPD8
ISLR	C8G
NECAP1	ADI1
ROBO4	CDH10
CYP3A43	PTP4A2
GAL3ST4	OBP2A
SUZ12	MTMR14
KRT18	ELAC2
GPR17	NLRP10
NOVA1	ADAM23
TP53TG3	ZNF24
TCF23	OR2C3
TRIM46	HLA-J
ATP8B3	TTLL4
SCRT1	TDRG1
APOA4	DYNC1H1
CACNG6	DPPA5
NPBWR2	HINT3
SFXN5	PEX16
SMAD6	GDAP1L1
NSUN4	DBH
RNASEH1	ARL2BP
SOX7	NEBL
NOS1	RARB
RPL7L1	CEL
GRB7	GABRQ
FAS	ATP6V1C1
KRTAP11-1	KCNA4
NOVA2	SPINK5
MPPED1	SYTL5
ACTL9	PARG
HOXB13	WNT3A
LITAF	UIMC1
ATP2A1	PHB2
EMID1	TMEM170A
TUFT1	CADPS2
ARPP19	ZNF354C
TMUB2	IKBKG
ASPHD1	GJA9
ASB16	SLC2A10
ZNF444	C3orf22
TNFRSF13C	HPS1
SIGLEC6	C1orf100
UGT2A1	KRTAP1-5
NPY5R	JRK
ADAM33	WIPI2
SYMPK	CD2
VGLL2	UTS2R
C19orf48	NCSTN
RLN3	CST11
EXD3	RIC8A
SFTPB	E2F4
CNTNAP2	MVD
NXF3	TAC1
GDF5	SYT7
ALPI	SLCO1B1
ZNF205	SST
ANGPTL2	PIM3
FCN3	CSNK2A2
GRM4	MEGF11
LCE1D	RABGGTB
FAM131B	CLCA3P
PCGF1	ZKSCAN1
ACSM2B	NPNT
NPTXR	TMC6
	RIMS1
	KAT5
	PDZD7
	PAX2
	ARPC1A
	VWA3A
	CHPF2
	ALPK1
	BTBD8
	ARL8A
	MSTO1
	FILIP1
	FKTN
	HABP2
	SLC2A1
	LSAMP
	AJAP1
	ZNF33B
	FBRS
	SPEG
	TTTY2
	HOXD8
	GRM3
	SIRT7
	INO80B
	LALBA
	ANKMY1
	C11orf52
	SLC44A3
	FAM184B
	FAM83B
	SYCP2L
	CNTD1
	GOLGB1
	TLR10
	SLC30A8
	POSTN
	FMO3
	ITGBL1
	EGFR
	TYK2
	RAB6A
	TFAP4
	PRKD2
	KRT6C
	TMEM196
	SAMD11
	PRPF31
	CEACAM5
	ZDHHC20
	NISCH
	MARK2
	UBOX5
	HSPA12B
	G6PD
	NUDC
	EIF3J
	CCDC38
	NRG3
	ABL1
	RAI2
	MC2R
	C11orf45
	RGS22
	NCOA1
	ANKK1
	UTP6
	GUSB
	SSR2
	PMPCB
	IL25
	SNCG
	ADH4
	CCL1
	SOX14
	LACRT
	OR2F1
	HHLA3
	HTATSF1
	ILDR1
	EN2
	TM9SF2
	CYB5R3
	CASR
	MTPN
	C1orf105
	MC3R
	BBS5
	SCG3
	STK32B
	ZNF772
	LGALS13
	ALDH1A3
	ADAM8
	RNH1
	TAS2R13
	SLN
	MGC27382
	FAM53B
	RNF10
	ZNF660
	CYB5D1
	TAF1C
	C22orf39
	MS4A12
	STX1B
	SNX12
	KMO
	PCDHGC3
	PRM2
	NHLH1
	SP8
	TGFB1I1
	TSGA13
	FOXF2
	SERPINB3
	KCNJ11
	TBX6
	INO80
	ACTG1
	ZP2
	CHCHD2
	R3HDML
	MAP7D1
	MEP1B
	MRPS18B
	DTNA
	PGLYRP3
	TSPYL6
	SLC16A1
	HEPACAM
	RANBP9
	NUDT21
	KRT75
	DRD1
	XRCC2
	SMNDC1
	ADAM30
	KIF26B
	MYO1B
	CXCL14
	SEMG1
	PXT1
	SLTM
	COL22A1
	SETD2
	TICAM1
	KDM4D
	PKP1
	AMBRA1
	ESX1
	DOCK2
	SERPINA6
	FPR3
	VSTM2L
	METTL8
	AMBP
	AKR1B10
	GRM8
	TMEM18
	COG6
	PLN
	SCYL1
	PLK3
	KRTAP4-3
	RERG
	SNTG1
	FOLH1
	SPRR2D
	AKAP14
	AKIRIN2
	GLRA2
	MOSPD2
	SOD3
	CCDC137
	LRRC17
	BDKRB2
	SH3GLB1
	S100A5
	EFHD1
	KRTAP3-2
	PTGES3
	APOB
	EFTUD2
	MED10
	CECR7
	COX7B2
	EPHA5
	ARF1
	CATSPERG
	ACTR1A
	FBRSL1
	CNN3
	RHOA
	MPV17L
	TEKT3
	ZFP36L2
	UHMK1
	MTF1
	S100G
	CHKB
	DCD
	CDKN2D
	SYNGR2
	WT1
	SLC22A8
	CXorf58
	KCNJ9
	GABRB1
	ZC3H12A
	PRPF6
	MYO1H
	MAPRE3
	CGGBP1
	TMC8
	NEU3
	DES
	RRAGA
	XKR5
	PRB2
	CHAT
	MS4A5
	ORAI1
	HOXC5
	SPATA22
	AMPD1
	GPR176
	EBF3
	PARP6
	CAMLG
	DPPA3
	POMGNT1
	MFSD10
	TAS2R1
	ZBTB7A
	WDR49
	KLC3
	RALGDS
	CINP
	PLEKHH2
	COL25A1
	PRPF38B
	PLOD3
	CSNK1A1
	LGALS14
	LASP1
	SKIV2L
	KRT6A
	MCL1
	ADCY10
	PIN4
	CHMP4B
	NXT1
	TFG
	PRICKLE2
	GAR1
	ISY1
	ATP6V0A4
	LY6G5C
	PLIN1
	TAS2R16
	GPR82
	ZNF610
	LIPF
	IVNS1ABP
	OR4K1
	IL1RAPL2
	MUC19
	RNF220
	TAF6
	DDX28
	MOSPD3
	TTR
	MLLT1
	RANBP3L
	HDX
	UGDH
	LAMB1
	NPEPPS
	DDRGK1
	NUBPL
	ZSCAN2
	KCNAB2
	EIF4A1
	OSR1
	OR1A1
	SAP18
	HNRNPM
	PLEKHM1
	CCL16
	LRRC4B
	EGFL6
	APCS
	MYH7
	FRK
	CHD4
	RPL27A
	OTUD5
	ADCY6
	DDX54
	CBLN4
	TAS2R40
	ARMCX6
	LAS1L
	HSF1
	CEBPA
	TMEM201
	CYP26B1
	DMAP1
	TTYH1
	DTHD1
	CIZ1
	UBXN6
	TMEM219
	AMOTL1
	DNAJB12
	HLA-B
	ETV5
	AUP1
	SLC25A28
	CXCL6
	OR1A2
	PTCD1
	NDUFA9
	C2orf50
	GSK3A
	GPR87
	FREM1
	C1orf94
	EIF4G2
	FTCD
	RELN
	SERBP1
	GTF2H3
	GATM
	SH2D5
	BAX
	LRPAP1
	G6PC3
	GATA4
	ZPBP
	C6
	NBPF15
	CDX1
	RPRML
	TP53TG5

## Sheet: ATLL_chronic
darkorange	navajowhite
ZSWIM1	A4GNT
FXYD6	GOLT1A
SLC22A2	NMBR
NMNAT1	CADM4
PTPN22	TAS2R43
SHROOM1	OR7A10
STARD13	DDX5
NCAM1	PDE1C
PBX1	PCSK1
FN1	POU3F1
SFRP2	ENTPD3
FAM71A	HIGD1B
CMKLR1	C10orf67
OR1L3	SPIRE2
FGD2	OR6M1
PLXNA4	PABPC5
CAPN8	HECTD2
SDS	PDE6C
KRT9	B3GNT7
PFAS	OPHN1
ERCC4	LYZL4
ABCA10	FNDC1
MUC17	PCDH7
STARD4	HESX1
INHBE	NKX6-1
KNG1	ZNF605
CYB5R2	CDS1
GATA2	RBMY2EP
GSTA5	TOMM34
WFDC8	CRHBP
BEND3	GCK
GPR75	GUCY2C
CDC25A	RNF39
HSPB8	NLRP5
RAB42	TFR2
PADI3	PTPN5
TPD52L2	POM121L12
ZNF230	APOBEC2
PLK1	FGF8
KLHL23	CNTFR
ALK	SLC25A21
MARK1	AGT
FLNC	MFAP5
SGIP1	UBN2
SLC22A11	SLC10A4
PCDHGC4	CRP
GABRB2	TTTY7
ADAM10	CDH8
LIG4	SPATA4
TINAG	SLC9A3
TMEM106A	GTSF1L
HPGD	MAGEB6
GRB14	C5orf47
GZF1	BCL2L15
PTPRK	CARD14
FOXRED2	CYP19A1
OR3A3	OMD
ANKFN1	GRIP1
ZNF876P	JPH2
HAND1	AMELX
CCDC105	PSD2
POLN	KRT77
ZNF280B	BVES
LYSMD1	NAPB
FAM107A	TYRP1
HOXD9	DGCR5
PEX5L	TRPA1
TMEM31	USH2A
DCAF12L1	C10orf53
TTC38	IL31
MS4A14	CACNG2
	WNK4
	GABRG3
	GLOD4
	WIF1
	CALB2
	FMOD
	ZNF750
	PTPN14
	PTP4A3
	CNTN5
	GRTP1
	PHF12
	GRIN2A
	CWH43
	C3orf70
	CPO
	AGBL1
	IL1RAPL1
	GNGT1
	IBSP
	STH
	OR10A4
	COLEC12
	OR2T5
	PRRX2
	WFDC9
	CXCL17
	FHOD3
	SLCO6A1
	TEAD4
	BNC1
	GRIN3A
	ASPN
	FAM83A
	ITGA10
	HFM1
	CNBD1
	ABCD3
	RHOD
	IDO1
	PDIA2
	NLGN4X
	FSD2
	GPR21
	PFKFB2
	TAS2R4
	SH3TC2
	TEDDM1
	MSH4
	ACR
	DDI1
	OR5L2
	ACOT11
	GALP
	NPHS2
	MEOX2
	ENPEP
	MYF6
	ARHGAP29
	NOX5
	PLEKHH1
	MCHR2
	SPINK4
	SPATA18
	DPF1
	ZNF423
	MBTPS2
	CAPZA3
	NTSR2
	GRXCR1
	VSTM2A
	SRPX
	PRPH
	CCDC87
	ZNF169
	PHF8
	PEG3
	TTTY21
	DSCR9
	GRM7
	SPAG1
	SHANK2
	LRCH1
	CLIP3
	UNC80
	TMEM229B
	OR51D1
	LAMC2
	TGM4
	RARRES1
	KRTAP4-7
	GJC1
	HOXC11
	UCN3
	ZNF620
	MASP1
	CLDN1
	GFRA1
	ATRNL1
	SPHKAP
	SPRR2G
	AGXT
	RAB28
	LRRC27
	SH3GL2
	ZNF847P
	DNTT
	CKMT2
	TIMP4
	MYLK3
	SUCNR1
	GDF7
	GOT1L1
	ASB9
	HGFAC
	WFDC6
	KRT79
	EPHB2
	KRTAP13-1
	ZNF486
	PZP
	TMEM26
	NOL10
	ZNF776
	C4orf46
	TEX15
	KCNS3
	TPD52L3
	TMEM54
	SLC6A17
	MAGEA4
	ACER1
	KCTD14
	TSPAN11
	TAS2R60
	DCHS2
	GTF2A1
	SLC28A3
	PROZ
	CLGN
	HOXC13
	ASCL3
	AGR3
	EXOC5
	NUP210L
	NGF
	RAB3C
	CDCP2
	ZFP3
	TUBAL3
	ACVRL1
	CA14
	LIN54
	ACTL7B
	ATOH1
	TRIM60
	SLC18A3
	DACH1
	ADAMDEC1
	POU1F1
	MEPE
	APOC3
	OTOR
	CHST1
	KRTAP7-1
	FGG
	SMARCB1
	MIER3
	RASD2
	TMCO5A
	LBP
	NNAT
	NDST4
	F9
	CLDN2
	MORN1
	CCDC83
	AQP4
	SPAM1
	IRF6
	TMPRSS6
	MYO10
	ZNF441
	PTGFR
	STOX2
	CST9
	FGF19
	FNDC7
	TEAD2
	FBLN1
	TMEM47
	CHL1
	SH3GL3
	CFHR4
	KRTAP12-2
	ELN
	MAGIX
	TFAP2D
	ZFP30
	IL22
	OR10J1
	IQCF5
	KRTAP4-2
	SCAI
	ADAMTS20
	CYP2A13
	CLDN17
	LCA5
	VMAC
	CD46
	KERA
	NUMBL
	MTUS1
	AP3B2
	ADAM21
	GPR88
	C22orf31
	IVD
	TSGA10IP
	CA7
	ACSM5
	SPESP1
	DSPP
	TPSAB1
	KLF1
	PACRG
	SPAG17
	TREX2
	EDIL3
	COTL1
	PPP1R12B
	AFF2
	ZDHHC15
	ALOX15B
	MYH15
	CRX
	CRYAA
	PPEF1
	BEND2
	PRKG1
	IQCA1
	TRIM49
	GINS4
	BOLL
	ODF3L1
	MAGI2
	COLEC10
	ANKRD30B
	UCP1
	GSX1
	IGFBP1
	PXDNL
	OTOS
	SLC18A2
	CAGE1
	TTTY8
	C4orf17
	DIAPH1
	OXGR1
	MAGEA6
	ELSPBP1
	ATP4B
	ABCB4
	USP26
	ZP4
	GABRR1
	ABHD12B
	BIRC8
	NPSR1
	TMEM144
	PHF14
	SSTR1
	TMC3
	TMEM17
	VN1R1
	AQP5
	EYS
	IPO11
	RNF186
	IFT81
	LCN6
	CTU1
	HHIP
	KLF15
	GCG
	TEX13A
	ART3
	DMRTB1
	CRTAC1
	EYA4
	PPP1R3C
	LMX1B
	CERCAM
	MAGEB4
	ANKRD1
	ETNK1
	EPS15L1
	NOTCH3
	CCDC73
	JPH3
	OR51A7
	FAM180A
	PPP4R4
	CNTN6
	CYP3A4
	SEMA3C
	SMYD1
	PAH
	IFNA8
	HAPLN1
	HCLS1
	UGT3A2
	SMCR8
	KCNA7

## Sheet: ATLL_smoldering
darkseagreen
PNCK
MMP2
SALL1
DMP1
ADAM12
CSPG4
NAALAD2
HMGCS2
HS3ST3A1
CPXM2
HOXD11
SH3BP4
CEACAM6
LRRN1
CXCL13
LEP
POTED
PCDHAC1
LPAR4
MAP1LC3C
SLCO2B1
OR5AP2
ZIC2
PRR16
ANO5
KCNC1
SIAH3
ALX1
TTTY20
ZNF385B
CABP1
VAT1L
RASGRF1
SYT12
GNAT1
SPZ1
MPP4
DEFB119
SSX7
DAO
TMEM202
IGSF11
FAM47B
SLC38A4
ACADL
PTGES
PKHD1
VSIG10L
PLA2R1
KRT222
PRRG1
YIPF7
UGT2B4
HOXD13
ABCC11
MYH1
CSRP3
SPATA19
NMNAT2
PRRX1
OLFML2A
NPPA
PPARGC1A
MIA2
NPFFR2
C6orf58
SLC46A2
FHDC1
PACSIN3
NTM
FRMPD4
STOML3
FAM9B
MYOZ2
HAND2
ANTXR1
CA9
FOXR1
C6orf141
OLR1
FGF12
RBMY2FP
FMO9P
UGT2A3
CLDN10
CYP4F12
ASZ1
SPATA9
OR11H12
PLCXD3
GAP43
ZNF536
CTCFL
HS3ST5
MAS1
CDH11
SLC7A11
NRSN1
PGLYRP4
KRT34
MORN5
SCGB1D2
HUNK
CPZ
ATXN3L
EPHB1
DLL4
HTR3D
CHMP4C
EPCAM
MRO
AVL9
MS4A3
DPPA2
SYP
PCDHB6
FATE1
SERPINB11
FSHB
GSG1L
LYPD6B
INSL6
DACT2
DOCK1
EMCN
CGREF1
HES2
OR8G1
PLBD2
SLC23A1
MC4R
FOXP2
MMP3
ANO4
IL17RD
TUBB2B
PLA2G12B
BPESC1
GLRA1
ST7L
CRH
PRPH2
KCNS2
RAD9B
SERTAD4
LHX4
SFTA3
ENOX1
ADAMTS8
C9orf57
SERPINA11
MGAT4C
RHOXF2
TUSC3
EPYC
CAPN11
KRTAP4-4
CDR1
PLCZ1
MYOC
IFNW1
CKMT1A
VIP
XPNPEP3
SEMA6D
TBX18
FAM47A
DEFB118
RHOJ
ADAM18
FAM9A
LRIT2
RSPH10B
TWIST2
SCN7A
FLRT3
TSLP
SAA4
GUCA1C
DZIP1L
RBMXL2
FGF13
KCNV1
SOHLH1
TRIML2
MYOG
CPS1
TRIML1
SLC2A2
SOSTDC1
TRIM48
PCDHGB6
PDGFRA
OR2A14
KCNH7
LDLRAD1
CCBE1
TAAR1
MANSC1
KRTAP15-1
ZIM3
ASB5
GABBR2
ECT2L
HOXA11
NCAN
LMO1
DCN
COL11A1
SCNN1G
TPH2
SLIT2
HSDL2
CBLC
PSCA
CIB4
MAGEB10
FAM71D
PCOLCE2
CDC20B
MAPK4
TEX11
OLIG2
TRAM1L1
COL1A2
SERPINA5
CRB1
KCNE4
PRAMEF8
COL12A1
SLC5A4
ABCA13
ESM1
TMPRSS11B
PDE6A
ANKRD34B
CCNA1
TLX3
SLC17A1
C1QC
KCNF1
KEL
MYO3B
C6orf223
CDH13
GPR83
ARL14
PRDM9
FBXO27
APCDD1L
SHISA3
CCDC39
HTR2C
OR51Q1
SEMA3E
DBX2
PART1
TNFRSF11B
ZPBP2
TNFSF15
ADAMTS9
GALNT5
COL21A1
MRGPRX2
PIGR
LHX5
DSC2
GRIK4
ENAM
MID1
ALDH1A2
TRIM43
MTTP
OR1G1
PCDHA11
ANXA9
SAMD7
FBXO40
IL13RA2
PITX2
NPTX2
ZFHX4
SOX30
SPOCK3
CNRIP1
NALCN
TTTY6
ADRA1B
PCDHB2
RHAG
B4GALT6
TEX28
SVOP
ARSB
GPR141
LRRN4
OLAH
SULT2A1
SLC26A4
TMC1
PSG5
PAK3
NOX4
PDC
TTLL2
TIE1
NEUROD1
DIRAS2
MYL1
RND3
CCDC70
C1QTNF9
SGCG
SCGB2A1
DDX4
RGS9BP
CSRNP3
STATH
GPR26
TRPM4
LYPD1
DUOX1
LYPD6
SLC7A2
FAM71C
CPA6
DACH2
WDR31
CPA1
CCNO
SORCS1
KRTAP12-1
CBLN1
TBX4
STARD6
MAGEA2B
LRRTM4
CACNB4
CCDC140
ONECUT1
PRSS12
PCDH11Y
ZNF229
SERPINA7
GSX2
KCNJ4
SOX5
DGKI
GPR27
KRTAP9-8
CDH16
GUCY1A2
CT62
HOXC12
LIFR
ADORA1
FOXA1
DAZL
FUT9
PMP2
FNDC5
LIMCH1
CCDC80
CAMK2A
SMC1B
PAMR1
EPHA6
PCDHB10
RDH12
WNT8A
CRYBB1
SLC30A10
GYPB
COL14A1
GJB2
PURG
SIX4
KIAA1549
PAQR5
PCDH10
LRRC7
IL22RA1
PDHA2
CARTPT
SLC2A4
LY6H
TMPRSS11F
CFTR
LYPD5
SLC47A2
OR11G2
EFCAB6
DKK1
SLC12A5
MAGEA1
NOS1AP
PDE11A
COL17A1
C6orf118
CLVS1
MSTN
LMO3
CD1E
BEND6
PGC
KIAA0319
ELF5
SCUBE2
FABP4
UGT2B11
UNC13C
ENPP6
PTPN3
SLC6A9
STAC
CCDC85A
FAM114A1
CDCP1
CHSY3
TRIM64
SOX11
ADH6
FAM9C
CSN2
TDO2
KITLG
DCC
DCTD
ASB17
GUCA1A
PLA2G2E
TTPA
KLK11
XIRP2
B3GALT1
RBP1
GAB1
PRAMEF1
VSIG10
DPP10
DAPL1
KRT40
PRODH2
ZNF383
GRIA2
ELMOD1
GALNTL5
NDN

## Sheet: ATLL_miRNA
turquoise	yellow
hsa-miR-1224-5p	hsa-miR-1225-3p
hsa-miR-1228*	hsa-miR-1225-5p
hsa-miR-1229	hsa-miR-1234
hsa-miR-125a-3p	hsa-miR-1237
hsa-miR-125b-2*	hsa-miR-1238
hsa-miR-139-3p	hsa-miR-125b
hsa-miR-148a	hsa-miR-134
hsa-miR-150*	hsa-miR-135a*
hsa-miR-152	hsa-miR-146a
hsa-miR-181a	hsa-miR-17
hsa-miR-181b	hsa-miR-186
hsa-miR-188-5p	hsa-miR-21*
hsa-miR-193a-5p	hsa-miR-212
hsa-miR-193b	hsa-miR-222
hsa-miR-198	hsa-miR-28-5p
hsa-miR-202	hsa-miR-29b
hsa-miR-216a	hsa-miR-29c
hsa-miR-220c	hsa-miR-324-3p
hsa-miR-223*	hsa-miR-342-3p
hsa-miR-23a*	hsa-miR-342-5p
hsa-miR-29b-2*	hsa-miR-378*
hsa-miR-302b*	hsa-miR-423-3p
hsa-miR-30b*	hsa-miR-424*
hsa-miR-30c-1*	hsa-miR-425*
hsa-miR-30c-2*	hsa-miR-500
hsa-miR-324-5p	hsa-miR-501-5p
hsa-miR-331-5p	hsa-miR-542-5p
hsa-miR-338-5p	hsa-miR-575
hsa-miR-33b*	hsa-miR-617
hsa-miR-345	hsa-miR-628-3p
hsa-miR-34b	hsa-miR-631
hsa-miR-370	hsa-miR-654-5p
hsa-miR-371-5p	hsa-miR-766
hsa-miR-373	hsa-miR-769-3p
hsa-miR-378	hsa-miR-770-5p
hsa-miR-421	hsa-miR-874
hsa-miR-483-5p	hsa-miR-892b
hsa-miR-484	hsa-miR-923
hsa-miR-494	hsa-miR-93
hsa-miR-501-3p	hsa-miR-939
hsa-miR-502-3p	hsa-miR-940
hsa-miR-509-5p	hsa-miR-99b*
hsa-miR-510
hsa-miR-511
hsa-miR-513a-5p
hsa-miR-513b
hsa-miR-513c
hsa-miR-516a-5p
hsa-miR-518c*
hsa-miR-518e*
hsa-miR-519e*
hsa-miR-526b
hsa-miR-548c-3p
hsa-miR-551b*
hsa-miR-564
hsa-miR-566
hsa-miR-572
hsa-miR-574-3p
hsa-miR-574-5p
hsa-miR-584
hsa-miR-595
hsa-miR-596
hsa-miR-601
hsa-miR-602
hsa-miR-610
hsa-miR-615-3p
hsa-miR-622
hsa-miR-623
hsa-miR-627
hsa-miR-629
hsa-miR-630
hsa-miR-634
hsa-miR-638
hsa-miR-659
hsa-miR-663
hsa-miR-665
hsa-miR-671-5p
hsa-miR-760
hsa-miR-765
hsa-miR-767-5p
hsa-miR-877
hsa-miR-877*
hsa-miR-885-3p
hsa-miR-886-3p
hsa-miR-891a
hsa-miR-934
