# Supplementary material for: Potential miRNA-gene interactions determining progression of various ATLL cancer subtypes after infection by HTLV-1 oncovirus
Source: BMC Med Genomics. 2023 Mar 28;16:62. doi: 10.1186/s12920-023-01492-0 (PMC10045051; doi:10.1186/s12920-023-01492-0)
Supplement: Supplementary file 4 — Supplementary Material 4 [file 12920_2023_1492_MOESM4_ESM.xlsx]

## Sheet: DEGs and DEMs
DEGs_acute	DEGs_chronic	DEGs_smoldering	DEMs
PWP1	RAVER1	NUP50	hsa-miR-940
FRG1	TGFB1	DGCR2	hsa-miR-1238
SMARCE1	XYLT2	FAM20C	hsa-miR-23b
CKS2	HIVEP3	ZNF410	hsa-miR-575
AMD1	AGPAT1	GCDH	hsa-miR-1225-5p
HMGB2	EPHB4	TBCC	hsa-miR-425*
RCN2	TAF1C	FOSL2	hsa-miR-197
LARP7	FKBP11	ADA	hsa-miR-505
RBBP8	STAT6	GPKOW	hsa-miR-30c
CASP3	ENDOD1	GALT	hsa-miR-454
PSMA1	SCYL1	DHRS3	hsa-miR-923
TAX1BP1	GNPTG	DDIT4	hsa-miR-628-3p
DDX5	POLM	TCEAL4	hsa-miR-324-3p
DACT2	TGOLN2	RGS10	hsa-miR-30d
TRIB1	MAOB	HLA-E	hsa-miR-766
PSMB1	D2HGDH	NAT9	hsa-miR-15b
ASNSD1	EIF2B1	ZNF571	hsa-miR-19b
DNAJB6	SPSB3	THYN1	hsa-let-7d
CCDC59	TTC19	LETMD1	hsa-miR-23a
ING2	MAZ	CCT7	hsa-miR-330-3p
RNF135	PTGIR	MPRIP	hsa-miR-29b-2*
ARPC3	ZMYND15	HLA-B	hsa-miR-342-5p
PSMC2	SNHG11	NR1H3	hsa-miR-29b-1*
OR10T2	SRM	PKP3	hsa-miR-939
PEX1	YIPF7	SAMSN1	hsa-miR-19a
MAN1A1	FGF12	IFRD2	hsa-miR-532-3p
ANAPC4	CCL22	AKAP11	hsa-miR-331-3p
MRPS22	SLC9A3R1	SELPLG	hsa-miR-195
TFCP2L1	SYVN1	RRM1	hsa-miR-423-5p
MYH8	CPXCR1	NDUFV2	hsa-miR-107
P2RY1	TRIM27	AKAP10	hsa-miR-106b
DPM1	TTTY11	NUS1	hsa-miR-500*
ZNF18	ACIN1	S1PR1	hsa-miR-892b
DAAM1	BFAR	ASB2	hsa-miR-134
CDCA2	SCAMP2	GIT2	hsa-miR-1228
SEC11A	CLDN9	SSNA1	hsa-miR-212
NFIL3	C20orf96	THOC3	hsa-miR-92a
ATP6V1G1	SEMA5A	LGALS8	hsa-miR-223
DYNLT1	CBX6	APLP2	hsa-miR-301a
CEP55	ERGIC1	SENP2	hsa-let-7a
IARS2	CDK5R1	TNP1	hsa-miR-30e*
MRPL15	RABEPK	ZCCHC17	hsa-miR-501-5p
WDR70	LIMS1	ZNF331	hsa-miR-1225-3p
SNRPB2	RORC	MPDU1	hsa-miR-130b
HMGCS1	CHRNE	SLC6A20	hsa-let-7f
COPS4	RCVRN	SLC36A4	hsa-miR-340*
ZFAND1	FAM124B	FKBP15	hsa-miR-16-2*
RBP2	ATP2A3	JDP2	hsa-miR-625
F11R	ST3GAL2	NEIL1	hsa-miR-196b
GDE1	APPBP2	TFPT	hsa-miR-18a
MELK	GUCA2B	ERP27	hsa-miR-423-3p
HFM1	TTLL12	PARP15	hsa-miR-542-5p
PHLDA1	NFIC	NCBP2	hsa-miR-98
PPHLN1	SDR42E1	DAXX	hsa-miR-424*
EIF3D	PACS1	ACCS	hsa-miR-874
GPR65	ZSCAN5A	ITGB1BP1	hsa-miR-484
COMMD3	FOXRED2	PNKP	hsa-miR-18b
HCCS	MMAB	TCEAL8	hsa-miR-342-3p
RTP4	CLCA3P	HEATR6	hsa-miR-183
BUD31	ZNF511	MYCBPAP	hsa-miR-22*
MNX1	BEX2	CPNE2	hsa-miR-185
EMP1	ADCY10	CD70	hsa-miR-145
CDC123	SPIRE2	LBH	hsa-miR-20a*
GPR19	CA5B	EXOC4	hsa-miR-103
COL21A1	SERPINA7	SMPD1	hsa-miR-28-5p
ADAMTS12	THADA	TRIM45	hsa-miR-425
PLA2G3	TMEM8B	LAPTM5	hsa-miR-365
PDE11A	DHTKD1	CAPG	hsa-miR-30b
NALCN	CNKSR1	AK5	hsa-miR-320a
DPP4	SNX19	LCP1	hsa-miR-128
ANXA5	NEK6	ISOC2	hsa-let-7b
SS18L2	SBK1	B3GNT5	hsa-miR-20a
CISH	CHRNA3	VKORC1L1	hsa-miR-486-5p
NUDT2	MOSPD3	DCTPP1	hsa-miR-7-1*
SLC25A5	KRT9	C19orf12	hsa-miR-29c*
SH3RF2	MNT	B3GALT4	hsa-miR-15b*
OR7A10	ATXN2	CLTA	hsa-miR-598
RNF186	ITGA4	FEM1C	hsa-miR-26b
MYH10	B4GALNT1	SDSL	hsa-miR-301b
UBE2D3	NPTX2	NEDD4L
WBP4	KCNB2	SLC5A6
FAM153A	DENND2D	OGDH
MYO7A	ZNF781	SDC2
AASDHPPT	RPAP2	CXCL1
WDR41	DTX3L	PAFAH1B1
TRIP13	ZNF814	NXF1
DNAH14	GAA	FADD
GPR26	AGPAT4	ANKZF1
GPN2	TMEM116	INTS9
TIMM23	NIPA1	MRPL3
TMCO5A	INPP5J	MRPS6
C21orf62	TMEM127	MCAT
TPM3	KIF3C	PRKCSH
HSPA9	NENF	WNT10A
DLGAP5	DSC3	FAM50B
DIAPH3	ADRA2C	BTF3L4
DTL	SCT	OSM
ZMPSTE24	TCF25	LIG3
EFCAB1	JPH2	COPB2
MAN1C1	C20orf27	RASA2
ANKS1B	PREPL	GPD1L
CKAP2	MYO1D	GJA9
SYN3	GDF10	YIPF3
PTPRR	TRIM38	SSR1
LRP4	RAPSN	PMM2
GRK4	NDUFS8	RETSAT
LIFR	MS4A12	ARRDC5
MATN2	NLRP2	RNPS1
TDP1	ERBB2	CHEK2
DDIT3	FICD	CATSPER4
TTTY7	ZNF879	KCNK10
CORIN	ARHGEF7	ZDHHC23
ZSCAN4	COL7A1	DDX42
ENPP4	PLXNB1	CDCA7L
AHRR	MYL2	RALY
FAM107A	GPR18	HDAC9
PCNT	FLT4	CCT6B
DNAJC28	AP4M1	DDX23
NANOS3	HSD11B1L	AQR
DGKI	NMNAT1	NDUFAF1
BRIX1	C11orf80	ADARB2
YY1	KIFC2	RAB18
YARS2	CUX1	TOP3A
DPYS	SLC2A11	PARP16
CADM4	MID1IP1	C22orf46
PSMA4	EXOC7	FBXO28
MED7	BOK	CDC40
NARF	OXCT2	REL
INSM2	SLC12A4	CDCA8
GSTK1	ZC3H3	VRK2
ERAS	STK40	TIGD6
CCL20	NIPAL3	PYROXD2
TRPA1	EAF2	FAM172A
CALCRL	PARS2	HSPA1L
FAM174B	FOLR2	UBA1
PCSK5	MXI1	CSNK1G1
BCOR	ZXDC	STK24
MSH6	FBLN5	EFNA4
FARP1	LRCH3	S100A16
BEND5	MAP2K5	ARHGAP9
VPREB1	HSD3B7	NLRP3
EPAS1	GSTA3	HPS3
SYT6	PRRG2	SLC4A2
CRY1	GALNT12	GAS1
C6orf118	PHOSPHO1	FUT4
SLC30A6	NCKAP1	ARID5B
TMEM47	VMO1	FBXW8
PAH	TWIST1	TRPT1
MORF4L2	ASXL2	NDST4
SCN4A	CPN2	PDRG1
ACTL6A	ZBTB47	TLR2
E2F6	DNAJC17	ARPC5
DSC1	PLCL1	CDH23
GSTM2	MTG1	LRRC41
SHISA2	ZDHHC14	CWF19L2
PDE4D	PPP1R13B	C17orf64
DCHS1	EPHA10	GJC2
SMC2	SLCO1B1	BST2
ZNF683	ZNF614	PTBP2
CD151	RAB11B	SCN8A
TRAM2	LEFTY1	TNNI2
WNT8B	CHMP4C	CSTB
RP2	UBQLNL	TLR3
ZNF232	PHF12	NPBWR2
CSPG4	CBR3	NUB1
KIAA0232	PAX2	IDI1
TUBAL3	AFP	DHRS7B
COPS5	GOLGA8A	AP2B1
KCNK16	PCP4	ZMAT5
LNX1	ZNF776	TMCO4
MAPK6	KRTAP3-2	ARHGAP15
RBM7	CENPA	JUN
LHX2	HSD17B8	LGALS2
ZNF239	EPB41L5	TMEM181
GNG2	NF1	CPNE5
GALC	RCAN1	CDC5L
RAB3C	TICAM1	VEGFC
SPAG9	GLRA1	UBTD2
BCL2	HES5	HEATR1
DLX2	C1orf105	FIGNL1
FBXO8	KLHL34	ZNF704
TRDN	HPCAL4	TTC7B
RND3	VWA5A	NCR1
YIPF1	USP27X	POMC
CYP11B2	EPHB6	CREB3L2
BRCA1	DPY19L4	PRPSAP2
CALCR	RALBP1	PPP1R10
OAT	P2RY10	ZFP2
PRDM10	RTP1	TFB1M
AKAP5	MPZ	ZNF629
NNT	ZNF224	KIAA1755
EBI3	SMURF2	ZNF283
MCM10	NUCB2	PRDX5
SKA1	MADCAM1	SLC35D2
IL1A	FAM114A2	PPP3CB
MRPS11	HORMAD1	CACNG5
SPATA4	DNAI1	LYPD6
RIOK2	NT5DC2	ATIC
RGL3	ZFPL1	HCLS1
RPL26L1	COX7A1	EIF4ENIF1
GABRD	RALGPS2	ZBTB32
ULBP2	ANO8	TUBG2
C6orf52	CAMK2B	KCNN4
SLC16A14	C2CD2	POLR2F
CENPQ	SPATA2L	HOXB9
RRM2	TJP1	GIMAP1
FBXO15	C1orf100	DTX3
PLAC1	SPINT2	LAMP3
ITGB3BP	PNPO	CCDC3
LMBRD1	ZNF775	SAR1A
C10orf90	LHPP	OPA1
AK7	ODAM	DCX
KRT72	RALGDS	PLAGL2
AGGF1	KCNK4	C1orf216
FBXO16	FLCN	TNFSF8
MEX3B	UBE2O	PHF1
PRTFDC1	PTPN9	SPATS2L
ZCCHC14	ZNF189	SCD5
FBXO22	CTDP1	PSCA
FASTKD5	C20orf85	CTRC
COL4A5	CAV1	DPPA2
NCBP1	NKD1	ABCC10
C2orf76	PIK3R5	GRIN2B
FCGBP	ATP7A	GLT1D1
C18orf32	BCHE	COL14A1
C17orf80	LMAN2L	POLR3C
PTGFRN	ZEB2	USP11
TATDN1	SLC44A3	VPS8
USH2A	DNAH6	PRCC
KERA	ERG	PNCK
LGALS16	IQSEC3	ABCG1
DGUOK	ATF6	WRN
CSTF3	IL25	NRBP1
USO1	SND1	TMLHE
MAPRE2	HAO1	CCL3L3
RPS4Y1	RAB4B	CEP68
UNKL	TTTY23	PGAM5
SLU7	ALPI	TGFBR1
RPP40	OPTC	ZNF10
UFC1	FN1	TMEM176B
NTSR2	LSS	HNRNPR
PRKCQ	CD40LG	TCEAL2
ZIK1	COX18	TXNDC11
HDGF	PUS10	FRMD4A
C18orf25	HAPLN4	TCEAL1
TTTY8	SH3TC1	APOBEC3C
LTBP3	KLC1	PSMC4
HINT2	RPL7L1	IL33
PHLPP1	TCF23	CLDN2
C11orf65	EXPH5	ZNF300
CKAP2L	MYADM	SYT13
MIDN	JRKL	IFNW1
AKAP12	BDKRB2	FMNL1
MED12L	UCK1	STAU2
TIAL1	THSD4	PROCR
IGF2BP3	OGFR	GOLT1A
CCNG1	PLBD2	PRPSAP1
KBTBD12	DUSP7	DHX9
SAA4	DAZAP1	SPG11
CYB5RL	FADS3	AKAP8L
SLC25A18	ZNF280B	RSU1
PRDM5	MAPKAP1	LMO4
YOD1	UBN2	TMEM97
PIK3R3	CACNB3	ZNF518A
SRPX	GPR82	HNRNPH3
COL6A2	TOPBP1	DVL3
PRSS37	SELL	MCM7
GEMIN6	PCGF1	ITGB1
OVOL2	SPDYE1	KSR1
ELF1	DNAJC12	CBLN3
NEU2	PKIG	FYTTD1
HOXA11	PLIN1	KMO
FAM71E1	VPS53	KLHL2
NOSTRIN	KRCC1	ADRA1B
ULBP1	CD96	BANF2
INSR	MED17	COL9A3
NDUFA1	NUDCD1	BCAT2
CALB1	NPEPPS	TP53BP2
SPTY2D1	SLC4A11	CNDP1
CXCR3	DNPEP	CFDP1
FGF13	GUCA1B	XIST
KCTD7	IRX3	NHLRC2
TM2D2	USP1	ZDHHC5
ZNF70	ZFP36L2	CLECL1
CLGN	SAT1	ERMP1
SLC17A9	FGF11	DEDD2
DSCAML1	HTR2B	ITSN1
RIOK3	CAMKK2	C12orf75
SLC16A5	FAM171B	ALMS1
PRSS3	AGFG1	PDE6B
TMEM232	ABL1	CLDN16
GNGT1	ADAMTSL4	EML4
SVOP	ZNF530	TCERG1
FGFRL1	ROM1	WDR74
STARD8	CCDC65	SPATA8
TMEM45B	PRPH	PSMG3
IL17C	AMOTL2	WFDC9
TSPYL5	C6orf15	AATK
PLG	MRPL24	THUMPD2
GRIP2	ZZZ3	TAAR9
LAMA3	PRR3	TNC
CMC1	OR12D2	MSL3
GPR146	CD84	LRIG1
NIPSNAP3A	FRZB	CYP4F11
ACY3	TSC2	SECTM1
ZNF207	GALE	METTL4
GPR21	TOX2	NTSR1
ZNF250	DTX1	CYB5D1
EPB41L1	AVPR2	PIGT
METTL3	GJD3	AP1G2
SHC4	FANCG	DNAJA4
ISCU	HEYL	ERGIC3
IRAK4	SAT2	CCDC68
BAG4	SYT7	KIF1B
TOMM34	GATA4	UNC5B
RRP15	MAPK15	GPR132
ZSWIM2	CCL21	DSCR8
KLF9	THAP6	HBEGF
TBCEL	PEPD	PDCD6IP
HSP90AB1	LTBP1	C1orf226
DCAF11	ZNF318	KLF10
SQLE	ARRDC2	DDI1
EPPK1	SRI	LILRB5
COLEC10	NR1H4	PKP1
TAS2R4	HKDC1	GRTP1
DMRT3	RTTN	PARP12
WDR27	TMEM18	CCDC17
MGAT2	ADAM17	BAZ1A
EFCAB3	HSD17B13	FBXL14
RFC4	SCAMP5	UTP18
KLHL3	UPF1	MYH6
ESYT3	ZNF646	MAGEA1
SH3GL2	SHB	HNRNPA0
ADAMTS4	PBXIP1	OR5I1
SF3A3	ZNF276	DNM2
STAM2	KHNYN	SPRED2
CTDSP2	HES4	LIPA
PDE7A	CDKN1C	LZTS1
NHLRC4	OR1A2	ATP8B3
AP4S1	TNPO2	GLIPR1L1
RGN	GPATCH1	STK38L
CRLS1	SP4	ASXL1
FAT1	LSM11	ILKAP
DDR1	DPP7	FIGN
SIX1	ZNF33B	OLAH
NEK2	FKBP8	VAT1L
MPPE1	QSOX1	EIF3B
KIF27	OAZ1	GPRASP2
TSHZ1	GOLGB1	TRAF3IP2
DGKQ	SLC23A3	ATP6V0B
KIF7	DET1	FAF1
TMEM135	NCOR2	HIP1R
ROS1	APOB	KBTBD3
SLITRK2	PAPSS1	ARHGEF17
ISCA1	CECR7	BCL3
MRPL33	RBM15B	CCKAR
GAS8	TBC1D5	CDK4
TFDP3	MEFV	PARD3B
CDC23	SMAGP	KRTAP9-4
CAPN5	UBR3	PPP1R9A
ZACN	ARFIP1	SMC3
CDK6	CLCN2	PRKDC
UGT2B4	SFMBT2	ZNF90
ANLN	TRIM40	HOXC6
CHSY3	KCND1	PODNL1
PAGE2	TSSK3	KDM5D
ARFGAP3	TES	ACACB
DBN1	TDRG1	TSSK6
SLC25A29	SGMS2	ABHD12
GABRR1	ZCCHC8	SLC4A7
SPATA17	STK35	NUP210
AKR1C1	SNRPD3	EBF2
PLEKHA1	NXF5	ATL2
RYR1	CENPL	POU2F2
CTSO	KRTAP12-1	ULBP3
MYH1	TRIM3	TMEM163
TRPS1	ZNF576	CGA
MICB	LEMD2	STAP2
EXOSC7	DYRK3	HLF
HAAO	IGHMBP2	FOXD2
SORCS2	GUCA2A	PNO1
AFMID	GSTM3	PAICS
TCHP	NAPEPLD	CPE
GPR6	PSD3	TMEM225
ARMCX1	PPP3R2	FGFBP3
RECK	TSPO	ZMYM2
PPP4R1L	CLSTN1	KIR3DL3
TBC1D21	RNH1	KCTD14
ZNF256	CLP1	WFDC5
MSX2	SYNJ2	SPN
HCN3	RUFY1	TAGLN2
ARV1	CHCHD6	ADAM2
TTYH2	TDRKH	CDKN2C
ZNF181	KLHDC10	DCAF4
TAP2	SAAL1	ZNF117
RBMXL2	GPI	CCDC74B
WNT8A	TMEM170A	UBE2Z
ELOVL1	PHC2	MAPK8
GSDMC	MAX	RBM12
MLNR	ENPP2	HEY2
PRKRA	STUB1	CYB5R4
ITGB6	ALPK1	NXT1
NSA2	COBL	ZNF443
OR2A25	ARMCX6	EIF5B
FAM136A	ALKBH4	ZNF219
CCDC149	BBS7	NAPB
CCDC66	DPF2	CCDC25
HOXA2	RNF168	PRDX4
LTV1	MBTPS2	TCIRG1
TM2D1	CLN5	PDE6A
EFNA5	VPS26A	PRDM9
TNF	HEBP2	OR7D4
PIK3C2G	REG4	USP16
SYPL1	VAC14	UGT2B7
TARBP1	TMEM203	OR2A14
CD55	NUDT15	CBR4
KCNJ4	PRG2	HEPACAM
TMPRSS13	NDST3	KCNA6
UBLCP1	SAMD9L	CLNS1A
SYTL3	CLSPN	AIPL1
GALNT6	AP3D1	KEAP1
CAMK1D	SNAP25	CTPS2
UBE2E3	TMC3	KIAA1614
TNFRSF10A	ERLIN1	PDGFA
FITM1	IFT140	LACTB2
LTB	DACH2	IP6K3
LRRTM3	ARMC1	NSUN4
ZBTB4	GPR143	PHOX2B
SETD1B	SH3BGR	SUSD5
SMARCA5	IRF3	RPRML
FHL2	NCAPG	OPLAH
ROBO3	IKZF4	MITF
IGF1	SLC22A1	AP2S1
RTN4R	GALNT11	SYNPO2L
LRRC4C	CDC20	PRDM11
IRF5	GLUD1	KIFC1
ZNF83	CT45A1	FGF23
AMELX	MGRN1	COASY
PPM1D	PFN2	POLR3B
LRP1	ZNF362	VAMP7
CHST2	GRK1	ART1
CRYGC	DYNC1I2	RNF180
RNF41	NUP88	BMP1
UBFD1	MAPK14	CCDC106
DAZL	SERPINH1	MED24
SSH3	CA8	SLC45A1
RRAS2	SF3A1	PHLDB2
GBP5	TMEM158	SULF1
JAK2	PIP4K2B	CELSR3
LIPG	ZNF608	TAP1
LGALS14	PDCL	HTN3
ZNF287	ANK1	WDR19
ARHGAP20	POR	CIITA
SYNJ2BP	ANKRA2	RAP1GAP2
STK32A	CLEC4F	LRP2BP
PDCD4	KRT6C	BBS12
CLIP4	WDR87	DHX37
ZBTB16	SPRY2	CD1B
PCDH18	LEPROTL1	PTK7
IL22RA2	NME3	SPNS1
NAP1L3	EI24	NMI
VPS37A	EXOSC2	IDH2
FSHR	TNFAIP1	HOXD4
SERPINA5	XKR3	LAMA5
RNF146	MTA1	C6orf47
MSC	MIPEP	OTP
NGFR	MADD	CYP2C19
NRP2		ZNF3
DSCC1		MIAT
CLCN5		FRS3
FAM81A		SCAP
ARHGAP18		ZNF30
LRCH2		TPCN2
PLTP		TXLNA
ANKRD34B		NPPA
HIGD1B		AGTR2
SPATA6		ACOT9
HBB		C1QC
OR2J2		ILF3
CFP		UPF3B
OR2B6		AHI1
ATG9B		TRIM2
SRGAP1		RELA
CXCL13		AAMP
KRTAP4-4		CDCP1
SPATA18		PPEF1
HOXA1		NRG3
PHACTR4		TMPRSS4
PTTG1IP		CPXM1
RDH5		AVPR1B
OXGR1		P2RY2
THBS1		PGM5
CABP1		KCNS2
SCUBE3		C11orf24
GCNT3		ATP4B
LONP2		SLC6A7
SH2D6		USP44
POTED		KPNA6
LHCGR		CLCN4
COMMD5		LELP1
POLN		PHKG2
KIF20A		NACAD
IRX2		H6PD
ITGAV		PIGH
ZNF485		GP2
LTF		SHROOM3
LGI1		DBH
NPAS2		KRT83
SERF2		SCAMP4
TRIM42		UBE2D4
SATB2		SUPV3L1
IL23R		SERPINB11
DDX4		SAP30
HLA-DRB1		PRRC1
N4BP2L1		CLIP3
SLC33A1		TNFRSF12A
PLCZ1		EPM2AIP1
MAPK10		FAM126B
TPD52L3		COL17A1
TRPM1		METRNL
SACM1L		STARD13
MYT1L		TGDS
TTTY10		RNF213
FUCA2		AADACL2
ZBTB20		CABLES1
ZNF74		HSD3B1
ITPRIP		MARCO
PRSS1		MEGF9
ABHD8		MPP2
WDR77		ABLIM1
CD48		DNA2
PRKD1		NUBP2
CSMD2		DEPDC5
EHF		FOXJ3
ATP2C2		ADPGK
CDNF		FBXW4
ANXA10		FILIP1L
DPEP1		EHHADH
PI4K2A		WSCD1
LXN		ISL1
PLCD3		PNPLA4
HBD		SLC12A2
LIPH		SLC6A15
GSTA4		GRK6
CSF3		SERPINB8
ATL3		SCUBE2
PGRMC2		SHQ1
VGLL2		AGR3
NPR3		TM2D3
PTPN3		VEGFA
FBP2		KRT12
RMND1		CIC
GRIK1		MRS2
AICDA		TNFAIP2
SLC5A7		FBLN2
CENPI		GTSF1L
FAM189A2		PHTF1
HUNK		C1orf94
FOXR1		C6orf141
KIAA1958		GPRC6A
FREM1		CD163L1
MAP2		TSPAN16
CST9L		TMEM87A
HBZ		NAALAD2
CARD6		YWHAZ
ANO5		DNAJB2
RP1		ARC
UACA		CNTNAP4
TULP1		TDRD3
DOCK1		PRAMEF10
PLCE1		DOCK8
PGK2		CYP2A7
CD177		B4GALT3
ALLC		SLC2A4
RNF167		OMD
MBL2		KHDRBS2
GABARAPL1		PAXIP1
HPS1		PURA
GIMAP6		ZNF821
MAGEA8		PEF1
KRTAP17-1		CTRB1
RASGRF1		MPST
SPATA16		SCGB1D1
CCDC126		PLXNA2
HECW1		UBE4A
PIP5K1B		TBX3
FSCB		BPESC1
LEMD1		TECPR1
CHRDL2		VPS35
CDC25C		ZNF133
PSG5		CDK5RAP2
PPP2R5B		IL1RL1
MAGEA11		CBLC
VIP		AUP1
FOLH1B		C17orf98
CYP4B1		TTF1
TTLL2		PCDH9
AGXT2		SCN9A
EIF2AK2		KCTD10
ECM1		ARHGAP29
ZNF397		CETN3
SCN2B		CYSLTR2
TRPC7		BIVM
FERMT2		PDZD3
GRID1		CCDC121
AMHR2		KCTD18
ZSWIM3		MEP1A
HOXD10		STAR
QSOX2		GLYCTK
SNRNP27		PRKD2
FNBP4		LIN54
ZNF304		TM4SF19
WDR38		KNDC1
OR51B2		KLHL20
HSP90AB6P		VDAC1
SCN11A		WDR25
VPS37D
MAGEB6
TRPM3
ANGPTL5
ZNF750
KCTD16
RIMKLA
MYLK3
CAMK2A
NBPF22P
PDZRN4
ANKRD1
RDH12
YWHAE
MCCD1
LRRC7
RNF11
ASB17
RBM24
GRIK2
ETV7
MC4R
EPM2A
DPP10
ZNF516
KRTAP15-1
KCTD4
TMPRSS12
OTUD6B
CHN1
MAP3K5
ZNRF3
GAB2
GABRR2
ABI3BP
SLC5A4
GRM5
SYT8
APLNR
UAP1L1
TMEM200B
DCBLD2
ANKRD33
LRP5L
TRIM39
PRRX2
FBXO39
ZNF76
PRPF8
PAGE4
FRMD5
MPDZ
FAM81B
RBMY2EP
TATDN2
PLCH2
SI
PPIH
MUC15
SECISBP2
MAGEA10
SLC17A8
GJB2
GNRH1
TP53I11
SNRPA1
KRT27
TECR
ADRM1
CES2
FGF6
KRT82
MUC13
NFRKB
SPAG6
LUM
ACVR2A
PRKG2
RAB24
PYGO1
ETV3L
ANXA9
CARD18
IGFBP5
TMSB10
KLK12
STAU1
SLAMF8
NLRP11
TPH2
SLC8A3
SLC22A24
EDA2R
CCDC13
SOCS2
CASR
OR10R2
SLITRK5
HAS2
CMTM3
C6orf223
KIF24
MAP4K1
AMT
DDX18
NUMA1
ADAMTS3
REPIN1
ADH7
TGM7
EPHA3
NISCH
GJA10
HPD
FAM149A
ZKSCAN5
OR2L13
MPHOSPH9
MAEL
SLC17A2
SLCO6A1
SLC7A8
UBE2QL1
NRG1
SAA1
TMPRSS11A
SCGB2A1
SLC8A1
PCSK2
GC
DSTYK
SCNN1G
RAB7B
BRMS1
FGF10
MMP10
ANO3
NFKBID
OXTR
PAOX
GRN
ABCG8
SAFB2
CKMT1A
PKDREJ
OR1F1
OR5T2
RASEF
FOXN4
SLC44A5
GOLM1
SHBG
UCP1
KIF21A
SON
SAGE1
GJA1
HSPB7
ARHGAP17
DLGAP1
ODC1
CCL1
MBLAC2
VWC2L
KLK15
BEGAIN
IMP4
KATNAL2
DLX5
LACRT
SLC24A1
SSX1
TSPAN4
GABRA5
CTTNBP2
AADAC
CLUL1
LAD1
TBCD
DSP
CNGB3
NT5C1A
FARS2
SLC36A2
FNDC7
STS
LRTM1
KRT25
TRAPPC10
MRGPRX2
KTI12
ZFPM2
DCLRE1C
CLEC4G
PLCXD3
PDE1C
RRP7A
ADAMTS18
COL8A1
KIAA1549
ACOT12
PHEX
ENPP6
LPIN2
COX7B2
PART1
AZU1
PEX11A
MOAP1
RPA1
CTTNBP2NL
ARHGEF18
EHD3
ERCC1
DNMT3L
TSPAN6
IFNK
C1orf43
ITIH2
SLC8A2
CRTAC1
WWC2
GALNT13
MAP3K6
RAB27A
MRPS25
PLEKHO2
TP63
AGTR1
SSBP2
TRIM56
HSPBAP1
SLC35B2
SSBP1
FMOD
PROM1
GGNBP2
XAF1
XKRY2
SLC22A8
IL5
SLC34A2
COL22A1
PTPN4
PIGF
NKX2-2
GRIK4
DKK3
TNFSF18
PIP5K1C
SLC10A4
SPANXA1
FOXG1
TTF2
RP1L1
KCNV1
KRTAP9-3
TMEM204
ZNF717
PIM2
TM4SF18
LSAMP
GDPD5
HMOX1
FAM89A
ACTR5
CHRNA9
GALM
C1orf159
APOD
STAM
CTCFL
ZNF324
NDUFS7
ZNF565
PNN
PLD1
GALR1
TIGD2
CTBP2
LRPPRC
RWDD2A
CDC42EP3
ZNHIT6
DDX58
SARM1
NAT10
CA13
GLIPR1L2
TRIM43
TAS2R8
ARPC1A
VCPIP1
GRPEL2
ALG9
STEAP1
NMNAT2
CWC15
