# Supplementary material for: Potential miRNA-gene interactions determining progression of various ATLL cancer subtypes after infection by HTLV-1 oncovirus
Source: BMC Med Genomics. 2023 Mar 28;16:62. doi: 10.1186/s12920-023-01492-0 (PMC10045051; doi:10.1186/s12920-023-01492-0)
Supplement: Supplementary file 5 — Supplementary Material 5 [file 12920_2023_1492_MOESM5_ESM.xlsx]

## Sheet: U_genes and U_miRNAs
ATLL_acute	ATLL_chronic	ATLL_smoldering	ATLL_miRNAs
PKDREJ	NMNAT1	LYPD6	hsa-miR-940
HPS1	FN1	PSCA	hsa-miR-1238
ARPC1A	KRT9	DPPA2	hsa-miR-575
LSAMP	FOXRED2	COL14A1	hsa-miR-1225-5p
NISCH	ZNF280B	PNCK	hsa-miR-425-3p
CCL1	SPIRE2	IFNW1	hsa-miR-923
LACRT	JPH2	ADRA1B	hsa-miR-628-3p
CASR	PHF12	MAGEA1	hsa-miR-324-3p
COL22A1	ZNF776	OLAH	hsa-miR-766
COX7B2	UBN2	VAT1L	hsa-miR-342-5p
SLC22A8	PRPH	PDE6A	hsa-miR-939
LGALS14	MBTPS2	PRDM9	hsa-miR-892b
FREM1	TMC3	OR2A14	hsa-miR-134
VGLL2		NPPA	hsa-miR-212
		C1QC	hsa-miR-501-5p
		CDCP1	hsa-miR-1225-3p
		KCNS2	hsa-miR-423-3p
		SERPINB11	hsa-miR-542-5p
		COL17A1	hsa-miR-424-3p
		SCUBE2	hsa-miR-874
		C6orf141	hsa-miR-342-3p
		NAALAD2	hsa-miR-28-5p
		SLC2A4	hsa-miR-484
		BPESC1	hsa-miR-29b-2-5p
		CBLC
