# Supplementary material for: Potential miRNA-gene interactions determining progression of various ATLL cancer subtypes after infection by HTLV-1 oncovirus
Source: BMC Med Genomics. 2023 Mar 28;16:62. doi: 10.1186/s12920-023-01492-0 (PMC10045051; doi:10.1186/s12920-023-01492-0)
Supplement: Supplementary file 6 — Supplementary Material 6 [file 12920_2023_1492_MOESM6_ESM.xlsx]

## Sheet: target genes of U_miRNAs
miRNA	Target.Gene
hsa-miR-423-3p	CDKN1A
hsa-miR-28-5p	CDKN1A
hsa-miR-28-5p	CDKN1A
hsa-miR-424-3p	LGALS3
hsa-miR-324-3p	WNT9B
hsa-miR-324-3p	CREBBP
hsa-miR-324-3p	DVL2
hsa-miR-892b	MCL1
hsa-miR-342-3p	GEMIN4
hsa-miR-342-3p	GEMIN4
hsa-miR-342-3p	BMP7
hsa-miR-542-5p	SH3GLB2
hsa-miR-542-5p	GRIN3A
hsa-miR-542-5p	SRCIN1
hsa-miR-542-5p	EGFR
hsa-miR-28-5p	MPL
hsa-miR-28-5p	N4BP1
hsa-miR-28-5p	OTUB1
hsa-miR-28-5p	TEX261
hsa-miR-28-5p	MAPK1
hsa-miR-28-5p	E2F6
hsa-miR-342-3p	DNMT1
hsa-miR-342-3p	DNMT1
hsa-miR-484	FIS1
hsa-miR-501-5p	LAMTOR5
hsa-miR-484	RPS29
hsa-miR-484	EDA2R
hsa-miR-484	ZBED4
hsa-miR-484	NHSL1
hsa-miR-484	UBR5
hsa-miR-484	YRDC
hsa-miR-484	SLC11A2
hsa-miR-484	SLC11A2
hsa-miR-484	SLC16A1
hsa-miR-484	NUP54
hsa-miR-484	KCNJ14
hsa-miR-484	HOXA5
hsa-miR-423-3p	KIF2C
hsa-miR-423-3p	KIF2C
hsa-miR-423-3p	TATDN2
hsa-miR-423-3p	ATXN7
hsa-miR-423-3p	PAPD7
hsa-miR-423-3p	NACC2
hsa-miR-423-3p	PUM1
hsa-miR-423-3p	SLC11A2
hsa-miR-423-3p	ZC3H4
hsa-miR-423-3p	ESRRA
hsa-miR-423-3p	RAP2C
hsa-miR-423-3p	RAP2C
hsa-miR-1225-3p	PARP1
hsa-miR-1225-3p	AGAP1
hsa-miR-1225-3p	ARHGEF12
hsa-miR-1225-3p	ANGEL1
hsa-miR-1225-3p	PRDX1
hsa-miR-1225-5p	WDR77
hsa-miR-1225-5p	GALK1
hsa-miR-940	STK40
hsa-miR-940	STEAP2
hsa-miR-940	STEAP2
hsa-miR-940	RPAIN
hsa-miR-940	EPHA2
hsa-miR-940	RAPGEF6
hsa-miR-940	TPM4
hsa-miR-940	TPM4
hsa-miR-940	HIST2H2AA3
hsa-miR-940	RPL7A
hsa-miR-940	HSPA1B
hsa-miR-940	TUBA1C
hsa-miR-940	KSR2
hsa-miR-940	VPS37B
hsa-miR-940	VPS37B
hsa-miR-940	ANP32A
hsa-miR-940	BRD2
hsa-miR-940	PSMG1
hsa-miR-940	PIEZO1
hsa-miR-940	ILF2
hsa-miR-940	FZD7
hsa-miR-940	RPS2
hsa-miR-940	RRP1B
hsa-miR-940	FOXC1
hsa-miR-940	ZNF77
hsa-miR-940	SHMT2
hsa-miR-940	KIAA1671
hsa-miR-940	WASF2
hsa-miR-940	CTBP1
hsa-miR-940	IPO4
hsa-miR-940	HIST1H2AE
hsa-miR-940	TMEM189-UBE2V1
hsa-miR-940	KMT2C
hsa-miR-940	SYMPK
hsa-miR-940	UNC45A
hsa-miR-940	LRP6
hsa-miR-940	FAN1
hsa-miR-940	TBC1D9B
hsa-miR-940	PSMD11
hsa-miR-940	TUB
hsa-miR-940	UACA
hsa-miR-940	NDUFS2
hsa-miR-940	IL17RC
hsa-miR-940	PIM3
hsa-miR-940	TNFRSF10B
hsa-miR-940	PPP1CC
hsa-miR-940	GLYCTK
hsa-miR-940	TMEM8A
hsa-miR-940	PYCR1
hsa-miR-940	HNRNPR
hsa-miR-940	KHSRP
hsa-miR-424-3p	ARID2
hsa-miR-424-3p	HUWE1
hsa-miR-342-5p	UCP3
hsa-miR-342-5p	ATRX
hsa-miR-342-5p	JADE1
hsa-miR-342-5p	MCMBP
hsa-miR-342-5p	ROBO2
hsa-miR-342-5p	USP36
hsa-miR-342-5p	NUFIP2
hsa-miR-342-5p	VPS13D
hsa-miR-342-5p	EIF3D
hsa-miR-342-5p	CCNE1
hsa-miR-342-5p	AKR1B1
hsa-miR-342-5p	NFE2L1
hsa-miR-342-5p	KIF7
hsa-miR-342-5p	PTPRG
hsa-miR-342-5p	ELP3
hsa-miR-342-5p	SMARCA4
hsa-miR-342-5p	TBC1D22A
hsa-miR-342-5p	BCLAF1
hsa-miR-342-5p	ND2
hsa-miR-342-5p	TMEM109
hsa-miR-342-5p	PRRC2C
hsa-miR-342-5p	RNPS1
hsa-miR-342-5p	DDX1
hsa-miR-342-5p	MMACHC
hsa-miR-342-5p	GAPDH
hsa-miR-342-5p	PPIA
hsa-miR-342-5p	PPIA
hsa-miR-342-5p	RIPOR1
hsa-miR-342-5p	PSMC1
hsa-miR-342-5p	ANKRD12
hsa-miR-29b-2-5p	DHX40
hsa-miR-29b-2-5p	ZC3H18
hsa-miR-29b-2-5p	GAPDH
hsa-miR-29b-2-5p	TRPC5
hsa-miR-29b-2-5p	UROS
hsa-miR-29b-2-5p	CDK13
hsa-miR-542-5p	FAT2
hsa-miR-542-5p	WDR62
hsa-miR-542-5p	U2AF2
hsa-miR-542-5p	ZNF703
hsa-miR-542-5p	ZNF703
hsa-miR-628-3p	CDC14A
hsa-miR-628-3p	AGO1
hsa-miR-628-3p	AGO1
hsa-miR-628-3p	TGFBRAP1
hsa-miR-628-3p	LRP6
hsa-miR-501-5p	HDGF
hsa-miR-501-5p	HSP90AB1
hsa-miR-501-5p	GAPDH
hsa-miR-501-5p	HSP90AA1
hsa-miR-501-5p	CDC6
hsa-miR-501-5p	SFXN1
hsa-miR-501-5p	TAF15
hsa-miR-501-5p	EEF1A1
hsa-miR-501-5p	RPS19
hsa-miR-484	BAG5
hsa-miR-484	ANAPC7
hsa-miR-484	ANAPC7
hsa-miR-484	TUBB2A
hsa-miR-484	IL2
hsa-miR-484	URGCP
hsa-miR-484	PCNT
hsa-miR-484	NME8
hsa-miR-484	ZC3H18
hsa-miR-484	C1orf21
hsa-miR-484	ZNF354A
hsa-miR-484	TNRC6B
hsa-miR-484	AEBP2
hsa-miR-484	PKD1
hsa-miR-484	C14orf166
hsa-miR-484	H2AFY
hsa-miR-484	TMF1
hsa-miR-484	FAU
hsa-miR-484	PTRH2
hsa-miR-484	HSP90AA1
hsa-miR-484	IVD
hsa-miR-484	DDX6
hsa-miR-484	HIST2H4B
hsa-miR-484	SYNE2
hsa-miR-484	MDH2
hsa-miR-484	SLC6A8
hsa-miR-484	FYCO1
hsa-miR-484	GOT2
hsa-miR-484	UQCRQ
hsa-miR-484	RAB40C
hsa-miR-484	RPS15
hsa-miR-484	METTL2A
hsa-miR-484	BAG6
hsa-miR-484	CASC3
hsa-miR-484	AGO4
hsa-miR-484	RPS10
hsa-miR-484	EEF1AKMT2
hsa-miR-484	EEF2
hsa-miR-484	KIAA0895
hsa-miR-484	ZNF362
hsa-miR-484	RPS24
hsa-miR-484	SRSF9
hsa-miR-484	PKM
hsa-miR-484	EXOC5
hsa-miR-484	NOM1
hsa-miR-484	FAM46A
hsa-miR-484	ACTB
hsa-miR-484	SREBF1
hsa-miR-484	ATXN7L3
hsa-miR-484	RPS18
hsa-miR-484	TMEM9B
hsa-miR-484	TBX1
hsa-miR-484	CDC34
hsa-miR-484	CDS2
hsa-miR-484	TMEM184B
hsa-miR-484	PHB
hsa-miR-484	STIP1
hsa-miR-484	DVL2
hsa-miR-484	AMMECR1L
hsa-miR-484	CAPZB
hsa-miR-484	PI4KA
hsa-miR-484	C5orf51
hsa-miR-484	CUTA
hsa-miR-484	TXLNA
hsa-miR-484	MINDY4
hsa-miR-484	FBXW2
hsa-miR-484	MFSD12
hsa-miR-484	MTHFD1L
hsa-miR-484	WEE1
hsa-miR-484	RUNX2
hsa-miR-484	RAB36
hsa-miR-484	MRPL3
hsa-miR-484	CLTC
hsa-miR-484	CHD4
hsa-miR-484	ACADS
hsa-miR-484	RPLP2
hsa-miR-484	TMOD2
hsa-miR-484	LARP1
hsa-miR-484	PLOD1
hsa-miR-484	HSP90AB1
hsa-miR-484	TFAM
hsa-miR-484	ND6
hsa-miR-484	BTG1
hsa-miR-484	LUC7L3
hsa-miR-484	SAV1
hsa-miR-484	SCAP
hsa-miR-484	CBX6
hsa-miR-484	AGL
hsa-miR-484	TRIM28
hsa-miR-484	DCTN3
hsa-miR-484	CLN8
hsa-miR-484	ATP1A1
hsa-miR-484	METTL2B
hsa-miR-484	EXOSC10
hsa-miR-484	FBRS
hsa-miR-484	CDC25A
hsa-miR-484	GNB2
hsa-miR-484	HLA-C
hsa-miR-484	SLC43A1
hsa-miR-484	XRCC6
hsa-miR-484	RTN3
hsa-miR-484	CAMLG
hsa-miR-484	NRIP2
hsa-miR-484	HMGXB3
hsa-miR-484	LAMP1
hsa-miR-484	BIRC5
hsa-miR-484	HSP90B1
hsa-miR-484	CD2AP
hsa-miR-484	MBOAT7
hsa-miR-484	EXOSC2
hsa-miR-484	SF3B3
hsa-miR-484	TBC1D22A
hsa-miR-484	FAM160B2
hsa-miR-484	AXIN1
hsa-miR-484	TSPAN3
hsa-miR-484	HNRNPA3
hsa-miR-484	SEPHS2
hsa-miR-484	PSMC5
hsa-miR-484	TMEM170B
hsa-miR-484	CNIH4
hsa-miR-484	FLII
hsa-miR-484	MSH6
hsa-miR-484	DSTN
hsa-miR-484	MRPL46
hsa-miR-484	NADK2
hsa-miR-484	UBAC2
hsa-miR-484	GOLGA3
hsa-miR-484	POLG
hsa-miR-484	NCAPH
hsa-miR-484	H1F0
hsa-miR-484	KANSL3
hsa-miR-484	FAF1
hsa-miR-484	ELK4
hsa-miR-484	RPLP0
hsa-miR-484	TARS2
hsa-miR-484	DCLRE1B
hsa-miR-484	PHACTR4
hsa-miR-484	ENO1
hsa-miR-484	LETM1
hsa-miR-484	HECTD3
hsa-miR-484	DNMT1
hsa-miR-484	SNRPD2
hsa-miR-484	GATAD2B
hsa-miR-484	FARSA
hsa-miR-484	ELOB
hsa-miR-484	FAM129B
hsa-miR-484	CPSF7
hsa-miR-484	UBQLN2
hsa-miR-484	GTF2B
hsa-miR-484	NONO
hsa-miR-484	AUNIP
hsa-miR-484	ANKRD54
hsa-miR-484	ZNF121
hsa-miR-484	CCNK
hsa-miR-484	UBL7
hsa-miR-484	TMEM50A
hsa-miR-484	AHDC1
hsa-miR-484	RAD51B
hsa-miR-484	DHX15
hsa-miR-484	PTBP3
hsa-miR-484	CLEC16A
hsa-miR-484	EIF4B
hsa-miR-484	TKT
hsa-miR-484	IPO5
hsa-miR-484	MRPS18B
hsa-miR-484	UBQLN4
hsa-miR-484	RNF10
hsa-miR-484	EMD
hsa-miR-484	CCDC47
hsa-miR-484	KDM5C
hsa-miR-484	NUFIP2
hsa-miR-484	JMJD6
hsa-miR-484	HCLS1
hsa-miR-484	SEC11A
hsa-miR-484	MLH3
hsa-miR-484	CWC22
hsa-miR-484	HIST1H4D
hsa-miR-484	SLC38A1
hsa-miR-484	RNF115
hsa-miR-484	TCF19
hsa-miR-484	EEF1A1
hsa-miR-484	FUT11
hsa-miR-484	PSMD8
hsa-miR-484	HIVEP2
hsa-miR-484	JADE3
hsa-miR-484	SLC2A1
hsa-miR-484	PSMG1
hsa-miR-484	ECHDC2
hsa-miR-484	NHLRC2
hsa-miR-484	OPA3
hsa-miR-484	CDC42
hsa-miR-484	PRKCD
hsa-miR-484	PDLIM2
hsa-miR-484	PDXK
hsa-miR-484	GOLM1
hsa-miR-484	NPEPPS
hsa-miR-484	GAPDH
hsa-miR-484	SKI
hsa-miR-484	YY1
hsa-miR-484	YY1
hsa-miR-484	TMEM131
hsa-miR-484	HSPA1B
hsa-miR-484	GANAB
hsa-miR-484	UTP14C
hsa-miR-484	THOP1
hsa-miR-484	KPNB1
hsa-miR-484	FIZ1
hsa-miR-484	NOL7
hsa-miR-484	NCOA4
hsa-miR-484	PRPF31
hsa-miR-484	TM9SF3
hsa-miR-484	EMC8
hsa-miR-484	RBM39
hsa-miR-484	KNTC1
hsa-miR-484	LBR
hsa-miR-484	PRRC2A
hsa-miR-484	TIMELESS
hsa-miR-484	RNF14
hsa-miR-484	RRS1
hsa-miR-484	RER1
hsa-miR-484	CFL1
hsa-miR-484	YWHAZ
hsa-miR-484	FASN
hsa-miR-484	MEIS1
hsa-miR-484	PHLPP1
hsa-miR-484	SERPINH1
hsa-miR-484	H2AFV
hsa-miR-484	TRIM44
hsa-miR-484	FLOT1
hsa-miR-484	CCDC136
hsa-miR-484	GNL2
hsa-miR-484	SET
hsa-miR-484	ZNF202
hsa-miR-484	ENKD1
hsa-miR-484	IGF1R
hsa-miR-484	BRAT1
hsa-miR-484	SAP18
hsa-miR-484	MDN1
hsa-miR-484	YBX1
hsa-miR-484	DCBLD1
hsa-miR-484	AARS2
hsa-miR-484	MLLT1
hsa-miR-484	PRDX1
hsa-miR-484	KMT2C
hsa-miR-484	TNRC6A
hsa-miR-484	ATP5J
hsa-miR-484	C6orf106
hsa-miR-484	REXO1
hsa-miR-484	ACTA2
hsa-miR-484	HMGN1
hsa-miR-484	PRDX4
hsa-miR-484	NOMO3
hsa-miR-484	ITGA9
hsa-miR-484	DDX41
hsa-miR-484	MKI67
hsa-miR-484	PEG10
hsa-miR-484	DGCR6L
hsa-miR-484	ORC6
hsa-miR-484	TEX261
hsa-miR-484	AKAP7
hsa-miR-484	PDE12
hsa-miR-484	HCFC1
hsa-miR-484	GPBP1
hsa-miR-484	HK2
hsa-miR-484	GNL1
hsa-miR-484	SH2B1
hsa-miR-484	ADAM10
hsa-miR-484	WDR26
hsa-miR-484	HIPK1
hsa-miR-484	ADA
hsa-miR-484	DHX30
hsa-miR-484	GREB1L
hsa-miR-484	NASP
hsa-miR-484	MYO10
hsa-miR-484	PLPBP
hsa-miR-484	NDST1
hsa-miR-484	AP1B1
hsa-miR-484	PPM1A
hsa-miR-484	KIAA1109
hsa-miR-484	TMEM243
hsa-miR-484	RPL27A
hsa-miR-484	MRPS24
hsa-miR-484	MCUR1
hsa-miR-484	TIPIN
hsa-miR-484	GTPBP1
hsa-miR-484	KIF1C
hsa-miR-484	MTIF2
hsa-miR-484	ABHD2
hsa-miR-484	ABHD2
hsa-miR-484	M6PR
hsa-miR-484	SPAG9
hsa-miR-484	POLR3K
hsa-miR-484	EXOC6B
hsa-miR-484	MLX
hsa-miR-484	HNRNPH2
hsa-miR-484	MIEF1
hsa-miR-484	BCAT2
hsa-miR-484	CAP1
hsa-miR-484	AKT1S1
hsa-miR-484	PARP1
hsa-miR-484	COPS3
hsa-miR-484	ZFR
hsa-miR-484	RPS14
hsa-miR-484	ZBTB45
hsa-miR-484	DYRK2
hsa-miR-484	REXO4
hsa-miR-484	EZH2
hsa-miR-484	SF3B2
hsa-miR-484	ENTPD4
hsa-miR-484	RFTN1
hsa-miR-484	TNK2
hsa-miR-484	AMPD2
hsa-miR-484	CDCA7L
hsa-miR-484	PLXNA1
hsa-miR-484	RPS27L
hsa-miR-484	ADAR
hsa-miR-484	HOXA11
hsa-miR-484	RPL5
hsa-miR-484	STRN
hsa-miR-484	MAF1
hsa-miR-484	UBA52
hsa-miR-484	PA2G4
hsa-miR-484	SRF
hsa-miR-484	RFWD3
hsa-miR-484	FKBP4
hsa-miR-484	SUPT16H
hsa-miR-484	PHKB
hsa-miR-484	GRIPAP1
hsa-miR-484	CHCHD2
hsa-miR-484	MYSM1
hsa-miR-484	CABLES1
hsa-miR-484	AARS
hsa-miR-484	NDUFV1
hsa-miR-484	CYSTM1
hsa-miR-484	HYOU1
hsa-miR-484	ARID3A
hsa-miR-484	GLUL
hsa-miR-484	PSMC2
hsa-miR-484	C1QBP
hsa-miR-484	WDR4
hsa-miR-484	SCD
hsa-miR-484	TUBB
hsa-miR-484	YWHAE
hsa-miR-484	ELOA
hsa-miR-484	AP2M1
hsa-miR-484	GEMIN4
hsa-miR-484	SRCAP
hsa-miR-484	USP40
hsa-miR-484	EIF4A1
hsa-miR-484	DHX38
hsa-miR-484	NEO1
hsa-miR-484	MFN2
hsa-miR-484	NCOR1
hsa-miR-484	TBC1D15
hsa-miR-484	SCYL1
hsa-miR-484	MTG1
hsa-miR-484	MCM5
hsa-miR-484	TULP4
hsa-miR-484	TIMM50
hsa-miR-484	RRM2
hsa-miR-484	SURF2
hsa-miR-484	RNF167
hsa-miR-484	ADRA1A
hsa-miR-484	PPM1G
hsa-miR-484	SPHK1
hsa-miR-484	APLP1
hsa-miR-484	CCNT2
hsa-miR-484	SEPHS1
hsa-miR-484	SESN2
hsa-miR-484	IRS2
hsa-miR-484	ABCF1
hsa-miR-484	ABCF1
hsa-miR-484	ABCF1
hsa-miR-484	MDM2
hsa-miR-484	CBX5
hsa-miR-484	CRTAP
hsa-miR-484	CRTAP
hsa-miR-484	AP1G1
hsa-miR-484	GPATCH4
hsa-miR-484	CECR2
hsa-miR-484	CAMK2D
hsa-miR-484	ILF3
hsa-miR-484	HNRNPA0
hsa-miR-484	AGK
hsa-miR-484	MCM7
hsa-miR-484	BRI3
hsa-miR-484	PRR14L
hsa-miR-484	PRR14L
hsa-miR-484	CBR1
hsa-miR-484	NDUFA13
hsa-miR-484	CLUH
hsa-miR-484	WDR5
hsa-miR-484	ALKBH5
hsa-miR-484	GCN1
hsa-miR-484	FLNB
hsa-miR-484	PRADC1
hsa-miR-484	CHTF18
hsa-miR-484	FUZ
hsa-miR-484	NMD3
hsa-miR-484	PURA
hsa-miR-484	SKAP2
hsa-miR-484	UBTF
hsa-miR-484	MYO9B
hsa-miR-484	G3BP1
hsa-miR-484	RGP1
hsa-miR-484	DST
hsa-miR-484	ZFX
hsa-miR-484	NCAPD2
hsa-miR-484	FBXL18
hsa-miR-484	SLK
hsa-miR-484	RCC2
hsa-miR-484	SQSTM1
hsa-miR-484	TIMM23
hsa-miR-484	ZZEF1
hsa-miR-484	XRCC5
hsa-miR-484	DIMT1
hsa-miR-484	GTF2I
hsa-miR-484	AMOTL1
hsa-miR-484	TAOK2
hsa-miR-484	ASXL1
hsa-miR-484	ARMC6
hsa-miR-484	BUD23
hsa-miR-484	DNAJA3
hsa-miR-484	DZANK1
hsa-miR-484	PRMT7
hsa-miR-484	TUBA1B
hsa-miR-484	SUPT5H
hsa-miR-484	ATN1
hsa-miR-484	DDI2
hsa-miR-484	NUDC
hsa-miR-484	CCDC97
hsa-miR-484	GPAM
hsa-miR-484	EIF5B
hsa-miR-484	DDX28
hsa-miR-484	ADCK2
hsa-miR-484	RING1
hsa-miR-484	G3BP2
hsa-miR-484	EIF4G2
hsa-miR-484	C12orf10
hsa-miR-484	GHITM
hsa-miR-484	ZNF664
hsa-miR-484	ZNF226
hsa-miR-484	FLNA
hsa-miR-484	AUP1
hsa-miR-484	DCAF1
hsa-miR-484	RRAGD
hsa-miR-484	HDLBP
hsa-miR-484	ANXA11
hsa-miR-484	KARS
hsa-miR-484	POLR2A
hsa-miR-484	RNMT
hsa-miR-484	CTPS1
hsa-miR-484	ACLY
hsa-miR-484	BCL2L1
hsa-miR-484	BAZ2A
hsa-miR-484	SETD6
hsa-miR-484	PMM2
hsa-miR-484	GNS
hsa-miR-484	DHX40
hsa-miR-484	DCTN4
hsa-miR-484	TMED9
hsa-miR-484	RIOK2
hsa-miR-484	NUCKS1
hsa-miR-484	RNASEH1
hsa-miR-484	MYO5A
hsa-miR-484	ECE1
hsa-miR-484	SLC4A2
hsa-miR-484	SLC10A7
hsa-miR-484	CLDN7
hsa-miR-484	SPIRE1
hsa-miR-484	NUS1
hsa-miR-484	SDF4
hsa-miR-484	NUCB1
hsa-miR-484	COX3
hsa-miR-484	DNAJB2
hsa-miR-484	STT3A
hsa-miR-484	PRPF8
hsa-miR-484	SETD1B
hsa-miR-484	RPS23
hsa-miR-484	PLD6
hsa-miR-484	UTRN
hsa-miR-484	ABCD4
hsa-miR-484	RC3H2
hsa-miR-484	BLOC1S6
hsa-miR-484	CASP7
hsa-miR-484	DHCR24
hsa-miR-484	DIP2A
hsa-miR-484	IGF2BP1
hsa-miR-484	GRIA4
hsa-miR-484	RAB3IP
hsa-miR-484	GTF3C3
hsa-miR-484	NCS1
hsa-miR-484	LRRC20
hsa-miR-484	RCE1
hsa-miR-484	GTF2H4
hsa-miR-484	HNRNPM
hsa-miR-484	RBM42
hsa-miR-484	MAN2A2
hsa-miR-484	PHF23
hsa-miR-484	ZC3H7B
hsa-miR-484	HIST1H3H
hsa-miR-484	BRCA1
hsa-miR-484	CERS5
hsa-miR-484	H2AFX
hsa-miR-484	EHMT1
hsa-miR-484	ANAPC1
hsa-miR-484	FGFBP3
hsa-miR-484	POM121
hsa-miR-484	TPST2
hsa-miR-484	UBE2S
hsa-miR-484	RAB11FIP3
hsa-miR-484	TTYH3
hsa-miR-484	ATXN7L3B
hsa-miR-484	FAM117A
hsa-miR-484	CKAP5
hsa-miR-484	MED15
hsa-miR-484	CDX2
hsa-miR-484	BMS1
hsa-miR-484	ZNF792
hsa-miR-484	ARHGDIA
hsa-miR-484	CDC37L1
hsa-miR-484	GART
hsa-miR-484	CNFN
hsa-miR-484	SP3
hsa-miR-484	SMAD2
hsa-miR-484	SMAD2
hsa-miR-484	BACE2
hsa-miR-484	IRS4
hsa-miR-484	ZMAT5
hsa-miR-484	RBMS2
hsa-miR-484	MGAT4B
hsa-miR-484	SETD7
hsa-miR-484	RNF111
hsa-miR-484	AP3D1
hsa-miR-484	AKAP13
hsa-miR-484	PSME3
hsa-miR-484	HNRNPK
hsa-miR-484	ENOPH1
hsa-miR-484	UBAP2L
hsa-miR-484	DGKA
hsa-miR-484	WAC
hsa-miR-484	ZNF322
hsa-miR-484	TSPAN6
hsa-miR-484	N4BP2L2
hsa-miR-484	P4HB
hsa-miR-484	JAG2
hsa-miR-484	BRD2
hsa-miR-484	PPP1R26
hsa-miR-484	MSL3
hsa-miR-484	ELOVL1
hsa-miR-484	MARS
hsa-miR-484	CAPRIN1
hsa-miR-484	NSFL1C
hsa-miR-484	CEP250
hsa-miR-484	VAPB
hsa-miR-484	PYGB
hsa-miR-484	CD2BP2
hsa-miR-484	NT5DC2
hsa-miR-484	ITGA5
hsa-miR-484	KLC2
hsa-miR-484	TUBGCP4
hsa-miR-484	STMN1
hsa-miR-484	DLG5
hsa-miR-484	IMPA2
hsa-miR-484	RPL21
hsa-miR-484	TEP1
hsa-miR-484	PPARGC1B
hsa-miR-484	TMEM98
hsa-miR-484	SRPRA
hsa-miR-484	TET2
hsa-miR-484	HNRNPA1
hsa-miR-484	HIC2
hsa-miR-484	GLTP
hsa-miR-484	ASCC2
hsa-miR-484	MYH9
hsa-miR-484	UBQLN1
hsa-miR-484	NOC2L
hsa-miR-484	STK10
hsa-miR-484	NOTCH3
hsa-miR-484	PGD
hsa-miR-484	HNRNPC
hsa-miR-484	UCP2
hsa-miR-484	ALAS1
hsa-miR-484	PPP2R5A
hsa-miR-484	GIT1
hsa-miR-484	DGAT1
hsa-miR-484	MAP4
hsa-miR-484	ARID1A
hsa-miR-484	TOMM40
hsa-miR-484	MRM3
hsa-miR-484	RPL28
hsa-miR-484	ZSCAN25
hsa-miR-484	MTR
hsa-miR-484	ILF2
hsa-miR-484	HUWE1
hsa-miR-484	SMC4
hsa-miR-484	CCDC94
hsa-miR-484	RXRB
hsa-miR-484	PRRC2B
hsa-miR-484	USP30
hsa-miR-484	CUL5
hsa-miR-484	BEND3
hsa-miR-484	ASNA1
hsa-miR-484	BRD4
hsa-miR-484	NME4
hsa-miR-484	NOLC1
hsa-miR-484	PHKA1
hsa-miR-484	CHAF1B
hsa-miR-484	COQ8A
hsa-miR-484	ATP11A
hsa-miR-484	TROAP
hsa-miR-484	INTS5
hsa-miR-484	MCM3AP
hsa-miR-484	BLMH
hsa-miR-484	TOP1
hsa-miR-484	NFE2L1
hsa-miR-484	RRP1B
hsa-miR-484	PRPS1
hsa-miR-484	FAM129A
hsa-miR-484	TNKS1BP1
hsa-miR-484	GFOD1
hsa-miR-484	TRAF7
hsa-miR-484	CHSY3
hsa-miR-484	PSMC3IP
hsa-miR-484	FURIN
hsa-miR-484	IFNAR2
hsa-miR-484	COG1
hsa-miR-484	GIGYF1
hsa-miR-484	COX5A
hsa-miR-484	UBA2
hsa-miR-484	BAMBI
hsa-miR-484	EFNB3
hsa-miR-484	MPP2
hsa-miR-484	ST3GAL2
hsa-miR-484	ABL1
hsa-miR-484	HARS2
hsa-miR-484	TMBIM6
hsa-miR-484	INO80B
hsa-miR-484	MSI2
hsa-miR-484	B4GALT1
hsa-miR-484	ZNF264
hsa-miR-484	SLC19A1
hsa-miR-484	LSM12
hsa-miR-484	PUF60
hsa-miR-484	APP
hsa-miR-484	FEM1A
hsa-miR-484	SYNGR2
hsa-miR-484	CCS
hsa-miR-484	COX8A
hsa-miR-484	TSPAN33
hsa-miR-484	AIFM1
hsa-miR-484	LIN28B
hsa-miR-484	LRCH4
hsa-miR-484	HADHA
hsa-miR-484	LMNB1
hsa-miR-484	NPAS2
hsa-miR-484	CYFIP1
hsa-miR-484	ADGRE5
hsa-miR-484	RPN2
hsa-miR-484	DDX54
hsa-miR-484	HOMER1
hsa-miR-484	ABHD12
hsa-miR-484	TSEN54
hsa-miR-484	TLN1
hsa-miR-484	ACP4
hsa-miR-484	RABL6
hsa-miR-484	ELMSAN1
hsa-miR-484	C19orf12
hsa-miR-484	NEK1
hsa-miR-484	TRIP6
hsa-miR-484	APRT
hsa-miR-484	RPS9
hsa-miR-484	RNF5
hsa-miR-484	TYMS
hsa-miR-484	GTSE1
hsa-miR-484	GTF3C1
hsa-miR-484	NYNRIN
hsa-miR-484	TSC22D3
hsa-miR-484	DNASE1L1
hsa-miR-484	SUGP2
hsa-miR-484	MEGF8
hsa-miR-484	TWF2
hsa-miR-484	XPO7
hsa-miR-484	ELAC2
hsa-miR-484	MAP7D1
hsa-miR-484	ZNF383
hsa-miR-484	EIF6
hsa-miR-484	PLD3
hsa-miR-484	SLC39A13
hsa-miR-484	MKRN2
hsa-miR-484	TNFRSF12A
hsa-miR-484	RPL36
hsa-miR-484	SALL2
hsa-miR-484	TMEM161A
hsa-miR-484	AMER1
hsa-miR-484	PER1
hsa-miR-484	MINOS1
hsa-miR-484	PITHD1
hsa-miR-484	PIN1
hsa-miR-484	GTF2H3
hsa-miR-484	NABP2
hsa-miR-484	GLCE
hsa-miR-484	MZT2B
hsa-miR-484	SPECC1L
hsa-miR-484	SEMA4D
hsa-miR-484	ATL2
hsa-miR-484	UPF3A
hsa-miR-484	ARL6IP4
hsa-miR-484	ARL6IP4
hsa-miR-484	EIF3A
hsa-miR-484	TNFAIP1
hsa-miR-484	DGCR2
hsa-miR-484	MAP3K10
hsa-miR-484	UBE2Z
hsa-miR-484	MED12L
hsa-miR-484	TUT1
hsa-miR-484	POLR3H
hsa-miR-484	SUCO
hsa-miR-484	L3MBTL2
hsa-miR-484	SIPA1L2
hsa-miR-484	TNFAIP8L1
hsa-miR-484	SEC16A
hsa-miR-484	EMC6
hsa-miR-484	DCTN5
hsa-miR-484	CAPN15
hsa-miR-484	HOXC11
hsa-miR-484	VARS
hsa-miR-484	LONRF2
hsa-miR-484	SORD
hsa-miR-484	KMT2A
hsa-miR-484	EXOG
hsa-miR-484	EXOG
hsa-miR-484	ARAP1
hsa-miR-484	MSTO1
hsa-miR-484	ARFGEF2
hsa-miR-484	OCRL
hsa-miR-484	CREBRF
hsa-miR-484	ORAI2
hsa-miR-484	USP5
hsa-miR-484	ZFYVE21
hsa-miR-484	CYB5R3
hsa-miR-484	ZNF48
hsa-miR-484	KREMEN1
hsa-miR-484	PTGR2
hsa-miR-484	TBC1D2B
hsa-miR-484	CMPK1
hsa-miR-484	TBRG1
hsa-miR-484	TBRG1
hsa-miR-484	MTCH2
hsa-miR-484	CTSD
hsa-miR-484	ADRM1
hsa-miR-484	BBX
hsa-miR-484	SNX11
hsa-miR-484	RFX5
hsa-miR-484	ATP2A2
hsa-miR-484	GRPEL1
hsa-miR-484	MB21D2
hsa-miR-484	ISM2
hsa-miR-484	TCHP
hsa-miR-484	HSD17B4
hsa-miR-484	PGAM1
hsa-miR-484	SLC1A4
hsa-miR-484	DMTN
hsa-miR-484	FAR1
hsa-miR-484	PHTF1
hsa-miR-484	TRIM65
hsa-miR-484	CADM1
hsa-miR-484	HDHD5
hsa-miR-484	POLDIP3
hsa-miR-484	NLE1
hsa-miR-484	PFKL
hsa-miR-484	AGO1
hsa-miR-484	MAST3
hsa-miR-484	ZSWIM8
hsa-miR-484	RNF11
hsa-miR-484	LAMB2
hsa-miR-484	TTC36
hsa-miR-484	HSPBP1
hsa-miR-484	CHMP7
hsa-miR-425-3p	HIST2H2AA3
hsa-miR-425-3p	PKN1
hsa-miR-425-3p	KLHL15
hsa-miR-425-3p	HIST1H4C
hsa-miR-425-3p	ARID3A
hsa-miR-425-3p	ATMIN
hsa-miR-425-3p	PPARGC1A
hsa-miR-425-3p	KDM5C
hsa-miR-425-3p	C1orf35
hsa-miR-425-3p	MDH2
hsa-miR-425-3p	HSPA1B
hsa-miR-425-3p	CAPNS1
hsa-miR-425-3p	GABPB2
hsa-miR-425-3p	ZNF703
hsa-miR-425-3p	MECP2
hsa-miR-425-3p	XPO5
hsa-miR-425-3p	GCN1
hsa-miR-423-3p	YIPF5
hsa-miR-423-3p	IRGQ
hsa-miR-423-3p	KDSR
hsa-miR-423-3p	AP2M1
hsa-miR-423-3p	NDE1
hsa-miR-423-3p	APPL1
hsa-miR-423-3p	PTPRK
hsa-miR-423-3p	LURAP1
hsa-miR-423-3p	UQCRB
hsa-miR-423-3p	EIF3B
hsa-miR-423-3p	RANBP2
hsa-miR-423-3p	RPL26
hsa-miR-423-3p	POLR3H
hsa-miR-423-3p	AGO1
hsa-miR-423-3p	COPA
hsa-miR-423-3p	FAAP100
hsa-miR-423-3p	CHCHD3
hsa-miR-423-3p	EEF1A1
hsa-miR-423-3p	NTN1
hsa-miR-423-3p	HIST1H3D
hsa-miR-423-3p	PABPC1
hsa-miR-423-3p	PABPC1
hsa-miR-423-3p	PABPC1
hsa-miR-423-3p	PABPC1
hsa-miR-423-3p	MTA2
hsa-miR-423-3p	CALR
hsa-miR-423-3p	H1F0
hsa-miR-423-3p	DPYSL3
hsa-miR-423-3p	RPL4
hsa-miR-423-3p	IRAK1
hsa-miR-423-3p	INCENP
hsa-miR-423-3p	ATP6V0D1
hsa-miR-423-3p	SRPRA
hsa-miR-423-3p	FLII
hsa-miR-423-3p	ALAS1
hsa-miR-423-3p	PSMD1
hsa-miR-423-3p	NPTX2
hsa-miR-423-3p	SLC25A6
hsa-miR-423-3p	CIP2A
hsa-miR-423-3p	FLOT2
hsa-miR-423-3p	SF3B1
hsa-miR-423-3p	ETF1
hsa-miR-423-3p	EAF1
hsa-miR-423-3p	HSPA1B
hsa-miR-423-3p	RBM15B
hsa-miR-423-3p	PDCL
hsa-miR-423-3p	SPEN
hsa-miR-423-3p	MCMBP
hsa-miR-423-3p	ZNF420
hsa-miR-423-3p	CYFIP2
hsa-miR-423-3p	ROBO1
hsa-miR-423-3p	USMG5
hsa-miR-423-3p	LARP1B
hsa-miR-423-3p	GLDC
hsa-miR-423-3p	COMMD9
hsa-miR-423-3p	FADS2
hsa-miR-423-3p	DDX46
hsa-miR-423-3p	HNRNPUL1
hsa-miR-423-3p	MRPS18A
hsa-miR-423-3p	EWSR1
hsa-miR-423-3p	PPP2R1B
hsa-miR-423-3p	CDK7
hsa-miR-423-3p	ZNF503
hsa-miR-423-3p	CNOT1
hsa-miR-423-3p	MOGS
hsa-miR-423-3p	CYTB
hsa-miR-423-3p	NUBP1
hsa-miR-423-3p	LYPLA2
hsa-miR-423-3p	WNK1
hsa-miR-423-3p	PUS3
hsa-miR-423-3p	NUDT2
hsa-miR-423-3p	SELENON
hsa-miR-423-3p	UBE4B
hsa-miR-423-3p	EIF3C
hsa-miR-423-3p	RPL3
hsa-miR-423-3p	SCML2
hsa-miR-423-3p	B4GALNT3
hsa-miR-423-3p	LRRC8B
hsa-miR-423-3p	GCN1
hsa-miR-423-3p	PML
hsa-miR-423-3p	POM121
hsa-miR-423-3p	BAZ1B
hsa-miR-423-3p	MCM2
hsa-miR-423-3p	TMEM9B
hsa-miR-423-3p	NUP58
hsa-miR-423-3p	RBBP4
hsa-miR-423-3p	ARHGEF2
hsa-miR-423-3p	C6orf106
hsa-miR-423-3p	PELP1
hsa-miR-423-3p	LARP4
hsa-miR-423-3p	SMARCD2
hsa-miR-423-3p	RXRA
hsa-miR-423-3p	PSMB5
hsa-miR-423-3p	EIF4B
hsa-miR-423-3p	PSMD8
hsa-miR-423-3p	PTMS
hsa-miR-423-3p	TBCE
hsa-miR-423-3p	STOML2
hsa-miR-423-3p	UPF1
hsa-miR-423-3p	SET
hsa-miR-423-3p	IGF2R
hsa-miR-423-3p	SRSF1
hsa-miR-423-3p	SPTBN1
hsa-miR-423-3p	XRCC6
hsa-miR-423-3p	KLHL15
hsa-miR-423-3p	MAPK3
hsa-miR-423-3p	LRR1
hsa-miR-423-3p	RNF185
hsa-miR-423-3p	WIZ
hsa-miR-423-3p	FBRSL1
hsa-miR-423-3p	RTCB
hsa-miR-423-3p	PEPD
hsa-miR-423-3p	SLC30A6
hsa-miR-423-3p	MYB
hsa-miR-423-3p	NARF
hsa-miR-423-3p	TXLNA
hsa-miR-423-3p	AKT2
hsa-miR-423-3p	KIAA0319L
hsa-miR-423-3p	MRFAP1
hsa-miR-423-3p	ZNF324
hsa-miR-423-3p	METTL16
hsa-miR-423-3p	MIB2
hsa-miR-423-3p	PFKL
hsa-miR-423-3p	SMC1A
hsa-miR-423-3p	NPEPPS
hsa-miR-423-3p	SF3B4
hsa-miR-423-3p	RAI14
hsa-miR-423-3p	SZT2
hsa-miR-423-3p	RPLP1
hsa-miR-423-3p	CCNT2
hsa-miR-423-3p	RPS2
hsa-miR-423-3p	RRP1
hsa-miR-423-3p	SUCLG1
hsa-miR-423-3p	KIDINS220
hsa-miR-423-3p	MFSD14A
hsa-miR-423-3p	FEM1A
hsa-miR-423-3p	RBSN
hsa-miR-423-3p	KIAA1671
hsa-miR-423-3p	C22orf42
hsa-miR-423-3p	LSM4
hsa-miR-423-3p	FOXJ2
hsa-miR-423-3p	KIF1A
hsa-miR-423-3p	HGS
hsa-miR-423-3p	SF3B3
hsa-miR-423-3p	NSD2
hsa-miR-423-3p	QPRT
hsa-miR-423-3p	ADCY1
hsa-miR-423-3p	RPP25L
hsa-miR-423-3p	MTHFR
hsa-miR-423-3p	NAA10
hsa-miR-423-3p	TLE1
hsa-miR-423-3p	TNPO3
hsa-miR-423-3p	C1orf56
hsa-miR-423-3p	KDELR1
hsa-miR-423-3p	KDELR1
hsa-miR-423-3p	DGCR6L
hsa-miR-423-3p	HLA-C
hsa-miR-423-3p	SH2B1
hsa-miR-423-3p	AMMECR1L
hsa-miR-423-3p	PPAN
hsa-miR-423-3p	PTCD2
hsa-miR-423-3p	FRMD4A
hsa-miR-423-3p	SHMT2
hsa-miR-423-3p	TAGLN2
hsa-miR-423-3p	GPS1
hsa-miR-423-3p	SAC3D1
hsa-miR-423-3p	ZFYVE27
hsa-miR-423-3p	MAP3K1
hsa-miR-423-3p	EIF5A
hsa-miR-423-3p	MRPL12
hsa-miR-423-3p	ATP8B2
hsa-miR-423-3p	SLC25A15
hsa-miR-423-3p	TRPM2
hsa-miR-423-3p	ARFGAP1
hsa-miR-423-3p	DDX56
hsa-miR-423-3p	HNRNPA0
hsa-miR-423-3p	APP
hsa-miR-423-3p	FBXL19
hsa-miR-423-3p	HDLBP
hsa-miR-423-3p	CEP78
hsa-miR-423-3p	LYPD1
hsa-miR-423-3p	IER3IP1
hsa-miR-423-3p	YWHAQ
hsa-miR-423-3p	SMARCA2
hsa-miR-423-3p	FASN
hsa-miR-423-3p	ABHD12
hsa-miR-423-3p	HOXD13
hsa-miR-423-3p	MICALL1
hsa-miR-423-3p	ZNF561
hsa-miR-423-3p	NT5DC2
hsa-miR-423-3p	NUP210
hsa-miR-423-3p	PKM
hsa-miR-423-3p	POLR2L
hsa-miR-423-3p	UBE2J2
hsa-miR-423-3p	RNF213
hsa-miR-423-3p	REEP2
hsa-miR-423-3p	URB2
hsa-miR-324-3p	PIKFYVE
hsa-miR-324-3p	RPL10A
hsa-miR-324-3p	ACOT7
hsa-miR-324-3p	ACACA
hsa-miR-324-3p	TOMM40
hsa-miR-324-3p	RPS3
hsa-miR-324-3p	RACK1
hsa-miR-324-3p	ANKRD27
hsa-miR-324-3p	DLX2
hsa-miR-324-3p	PNMA2
hsa-miR-324-3p	VOPP1
hsa-miR-324-3p	CTNND1
hsa-miR-324-3p	BAHD1
hsa-miR-324-3p	TUBB
hsa-miR-324-3p	CDIP1
hsa-miR-324-3p	PTP4A1
hsa-miR-324-3p	HERC1
hsa-miR-324-3p	HSP90AA1
hsa-miR-324-3p	IAH1
hsa-miR-324-3p	MAGI1
hsa-miR-324-3p	APPL1
hsa-miR-324-3p	CAPZB
hsa-miR-324-3p	RFC1
hsa-miR-324-3p	COX7A2L
hsa-miR-324-3p	HSPA8
hsa-miR-324-3p	NUDCD3
hsa-miR-324-3p	IMPDH2
hsa-miR-324-3p	TUBG1
hsa-miR-324-3p	STK16
hsa-miR-324-3p	ZSWIM6
hsa-miR-324-3p	ITCH
hsa-miR-324-3p	EIF4A3
hsa-miR-324-3p	CACNA1I
hsa-miR-324-3p	ARHGAP26
hsa-miR-324-3p	DCLRE1C
hsa-miR-324-3p	MAT2A
hsa-miR-324-3p	AP2A1
hsa-miR-324-3p	STAT5B
hsa-miR-324-3p	IQGAP1
hsa-miR-324-3p	PRKAR1A
hsa-miR-324-3p	NOL12
hsa-miR-324-3p	HMGA1
hsa-miR-324-3p	ZNF23
hsa-miR-324-3p	SLC25A1
hsa-miR-324-3p	EEF2
hsa-miR-324-3p	HIST1H2BK
hsa-miR-324-3p	RAB18
hsa-miR-324-3p	PSAP
hsa-miR-324-3p	DLST
hsa-miR-324-3p	CCND2
hsa-miR-324-3p	UNC45B
hsa-miR-324-3p	JADE1
hsa-miR-324-3p	SUPT5H
hsa-miR-324-3p	MED24
hsa-miR-324-3p	SLC2A1
hsa-miR-324-3p	DDOST
hsa-miR-324-3p	FKBP9
hsa-miR-324-3p	EBI3
hsa-miR-324-3p	MPRIP
hsa-miR-324-3p	FADS2
hsa-miR-324-3p	SLC25A39
hsa-miR-324-3p	ID4
hsa-miR-324-3p	CCT6A
hsa-miR-324-3p	ARRDC4
hsa-miR-324-3p	PKM
hsa-miR-324-3p	RUVBL2
hsa-miR-324-3p	GAPDH
hsa-miR-324-3p	HUWE1
hsa-miR-324-3p	TRAK1
hsa-miR-324-3p	PPFIA1
hsa-miR-324-3p	STX16
hsa-miR-324-3p	ARHGAP17
hsa-miR-324-3p	GTF2H2
hsa-miR-324-3p	HSPA1B
hsa-miR-324-3p	SYNJ2
hsa-miR-324-3p	EIF3B
hsa-miR-324-3p	SMS
hsa-miR-324-3p	SACM1L
hsa-miR-324-3p	FASN
hsa-miR-324-3p	RPLP0
hsa-miR-324-3p	EBP
hsa-miR-324-3p	FXR2
hsa-miR-324-3p	RPLP1
hsa-miR-324-3p	CCNF
hsa-miR-324-3p	CDK5RAP2
hsa-miR-324-3p	UBE3B
hsa-miR-324-3p	PSMD2
hsa-miR-324-3p	TNIP1
hsa-miR-324-3p	CSNK1A1
hsa-miR-324-3p	ANXA11
hsa-miR-324-3p	KLHDC2
hsa-miR-324-3p	CXXC1
hsa-miR-324-3p	RBM10
hsa-miR-324-3p	XRCC6
hsa-miR-324-3p	ZMIZ2
hsa-miR-324-3p	CLUAP1
hsa-miR-324-3p	NOLC1
hsa-miR-324-3p	UBC
hsa-miR-324-3p	TACC3
hsa-miR-324-3p	GNAS
hsa-miR-324-3p	POGZ
hsa-miR-324-3p	PRRC2B
hsa-miR-324-3p	RPL4
hsa-miR-324-3p	HNRNPA0
hsa-miR-324-3p	EEF1A1
hsa-miR-324-3p	MCM4
hsa-miR-324-3p	ACLY
hsa-miR-324-3p	KDELR2
hsa-miR-324-3p	NSRP1
hsa-miR-324-3p	AMD1
hsa-miR-324-3p	MYH9
hsa-miR-324-3p	CIZ1
hsa-miR-324-3p	FAXC
hsa-miR-324-3p	FAXC
hsa-miR-324-3p	TCTN1
hsa-miR-324-3p	SRF
hsa-miR-324-3p	PITPNM2
hsa-miR-324-3p	HIST1H1C
hsa-miR-324-3p	VARS
hsa-miR-324-3p	HIST1H2AJ
hsa-miR-324-3p	MKNK2
hsa-miR-324-3p	MKNK2
hsa-miR-324-3p	MKNK2
hsa-miR-324-3p	PTPN14
hsa-miR-324-3p	DERL2
hsa-miR-324-3p	POLR2C
hsa-miR-324-3p	RPL31
hsa-miR-324-3p	CD151
hsa-miR-324-3p	FOXRED1
hsa-miR-324-3p	SRRM2
hsa-miR-324-3p	HDHD5
hsa-miR-324-3p	SAE1
hsa-miR-324-3p	SF3B3
hsa-miR-324-3p	ODC1
hsa-miR-324-3p	ARID1A
hsa-miR-324-3p	MAST4
hsa-miR-324-3p	TMX4
hsa-miR-324-3p	RBM26
hsa-miR-324-3p	FUBP1
hsa-miR-324-3p	TRIM65
hsa-miR-324-3p	SIX1
hsa-miR-324-3p	NEK9
hsa-miR-324-3p	HEXIM1
hsa-miR-324-3p	NHP2
hsa-miR-324-3p	ATP5B
hsa-miR-324-3p	U2AF2
hsa-miR-324-3p	RPL35A
hsa-miR-324-3p	ALDOA
hsa-miR-324-3p	HSPA9
hsa-miR-324-3p	PLEKHB2
hsa-miR-324-3p	SPRY1
hsa-miR-324-3p	SLC1A5
hsa-miR-324-3p	MED15
hsa-miR-324-3p	DAZAP2
hsa-miR-324-3p	APRT
hsa-miR-324-3p	DDX18
hsa-miR-324-3p	RAD23A
hsa-miR-324-3p	PTBP3
hsa-miR-324-3p	MSH6
hsa-miR-324-3p	PUM1
hsa-miR-324-3p	TJP1
hsa-miR-324-3p	VPS4A
hsa-miR-324-3p	RAB11FIP1
hsa-miR-324-3p	PKN3
hsa-miR-324-3p	KDM2B
hsa-miR-324-3p	FEN1
hsa-miR-324-3p	PRRC2C
hsa-miR-324-3p	NFE2L1
hsa-miR-324-3p	APOLD1
hsa-miR-324-3p	MCUB
hsa-miR-324-3p	NFATC3
hsa-miR-324-3p	COX7C
hsa-miR-324-3p	RPL10
hsa-miR-324-3p	TMED9
hsa-miR-324-3p	ST3GAL2
hsa-miR-324-3p	DUS2
hsa-miR-324-3p	RPS8
hsa-miR-324-3p	SBF1
hsa-miR-324-3p	AGFG2
hsa-miR-324-3p	ATXN2L
hsa-miR-324-3p	KDM5C
hsa-miR-324-3p	FBXL2
hsa-miR-324-3p	VPS18
hsa-miR-324-3p	MYO6
hsa-miR-324-3p	PLEKHG2
hsa-miR-324-3p	ATPIF1
hsa-miR-324-3p	PPIE
hsa-miR-324-3p	TAPBP
hsa-miR-324-3p	TTLL12
hsa-miR-324-3p	RAB7A
hsa-miR-324-3p	PPP1R10
hsa-miR-324-3p	POU2F1
hsa-miR-324-3p	POU2F1
hsa-miR-324-3p	MCRS1
hsa-miR-324-3p	SAP18
hsa-miR-324-3p	ACTN4
hsa-miR-324-3p	EIF3M
hsa-miR-324-3p	UBE2Z
hsa-miR-324-3p	SCYL1
hsa-miR-324-3p	WDR46
hsa-miR-324-3p	SON
hsa-miR-324-3p	MED25
hsa-miR-324-3p	ZNF432
hsa-miR-324-3p	SETDB1
hsa-miR-324-3p	TNKS
hsa-miR-324-3p	CXXC5
hsa-miR-324-3p	PRKCSH
hsa-miR-324-3p	RPS5
hsa-miR-342-3p	TMEM98
hsa-miR-342-3p	IDH3B
hsa-miR-342-3p	KPNA2
hsa-miR-342-3p	PRKCE
hsa-miR-342-3p	TRMT61A
hsa-miR-342-3p	ZNF766
hsa-miR-342-3p	FIGN
hsa-miR-342-3p	FIBP
hsa-miR-342-3p	ARIH2
hsa-miR-342-3p	KCTD15
hsa-miR-342-3p	RPS3A
hsa-miR-342-3p	NCAN
hsa-miR-342-3p	SLC6A12
hsa-miR-342-3p	RPS9
hsa-miR-342-3p	ATXN7
hsa-miR-342-3p	ISOC2
hsa-miR-342-3p	CRB2
hsa-miR-342-3p	CRB2
hsa-miR-342-3p	PPIE
hsa-miR-342-3p	PSAT1
hsa-miR-342-3p	GJA1
hsa-miR-342-3p	CANX
hsa-miR-342-3p	NOP2
hsa-miR-342-3p	VAPB
hsa-miR-342-3p	ATF4
hsa-miR-342-3p	BPTF
hsa-miR-342-3p	RPL26
hsa-miR-342-3p	NGRN
hsa-miR-342-3p	TNS3
hsa-miR-342-3p	TNS3
hsa-miR-342-3p	RPL15
hsa-miR-342-3p	FN3KRP
hsa-miR-342-3p	METTL2A
hsa-miR-342-3p	VPS35
hsa-miR-342-3p	IDS
hsa-miR-342-3p	HNRNPC
hsa-miR-342-3p	ABL1
hsa-miR-342-3p	SLC30A9
hsa-miR-342-3p	RPL27A
hsa-miR-342-3p	GOT2
hsa-miR-342-3p	PRKCSH
hsa-miR-342-3p	RRM2
hsa-miR-342-3p	RFX3
hsa-miR-342-3p	CCND2
hsa-miR-342-3p	GART
hsa-miR-342-3p	ZNF430
hsa-miR-342-3p	NAPG
hsa-miR-342-3p	GTF2H2C
hsa-miR-342-3p	FAM3C
hsa-miR-342-3p	PWP2
hsa-miR-342-3p	CAVIN1
hsa-miR-342-3p	CAVIN1
hsa-miR-342-3p	ZC3H12C
hsa-miR-342-3p	ACTG1
hsa-miR-342-3p	TRERF1
hsa-miR-342-3p	TRERF1
hsa-miR-342-3p	CBX1
hsa-miR-342-3p	TOMM70
hsa-miR-342-3p	ZSCAN29
hsa-miR-342-3p	ZSCAN29
hsa-miR-342-3p	NABP2
hsa-miR-342-3p	HARS
hsa-miR-342-3p	INO80D
hsa-miR-342-3p	RALGAPB
hsa-miR-342-3p	EEF1A2
hsa-miR-342-3p	PA2G4
hsa-miR-342-3p	STRN
hsa-miR-342-3p	CCDC6
hsa-miR-342-3p	EXOSC1
hsa-miR-342-3p	EPB41
hsa-miR-342-3p	EPB41
hsa-miR-342-3p	ZFC3H1
hsa-miR-342-3p	XPOT
hsa-miR-342-3p	JUN
hsa-miR-342-3p	SOD2
hsa-miR-342-3p	EEF2
hsa-miR-342-3p	TCP1
hsa-miR-342-3p	TCF3
hsa-miR-342-3p	TUT1
hsa-miR-342-3p	TRAP1
hsa-miR-342-3p	FOSL2
hsa-miR-342-3p	APTX
hsa-miR-342-3p	SF3B3
hsa-miR-342-3p	SF3B2
hsa-miR-342-3p	TACC1
hsa-miR-342-3p	CXADR
hsa-miR-28-5p	ZCCHC3
hsa-miR-28-5p	TPM4
hsa-miR-28-5p	TULP4
hsa-miR-28-5p	SNX1
hsa-miR-28-5p	IMPDH1
hsa-miR-28-5p	AAAS
hsa-miR-28-5p	CENPV
hsa-miR-28-5p	NRN1
hsa-miR-28-5p	GEMIN4
hsa-miR-28-5p	ZBTB47
hsa-miR-28-5p	UNG
hsa-miR-28-5p	CNN3
hsa-miR-28-5p	KLHL12
hsa-miR-28-5p	TLK1
hsa-miR-28-5p	SREBF2
hsa-miR-28-5p	RAB36
hsa-miR-28-5p	ZNF106
hsa-miR-28-5p	SETD7
hsa-miR-28-5p	DENND4B
hsa-miR-28-5p	CS
hsa-miR-28-5p	CD276
hsa-miR-28-5p	TUFM
hsa-miR-28-5p	SMYD1
hsa-miR-28-5p	SMYD1
hsa-miR-28-5p	SMYD1
hsa-miR-28-5p	SMYD1
hsa-miR-28-5p	SMYD1
hsa-miR-28-5p	SIK1
hsa-miR-575	NCAPG
hsa-miR-575	CDC45
hsa-miR-1225-3p	MT1X
hsa-miR-1225-3p	RAP2A
hsa-miR-1225-3p	IFI6
hsa-miR-1225-3p	FCER1G
hsa-miR-1225-3p	PTPN6
hsa-miR-28-5p	MAD2L1
hsa-miR-28-5p	BAG1
hsa-miR-28-5p	RAP1B
hsa-miR-28-5p	RAP1B
hsa-miR-342-3p	ID4
hsa-miR-575	SHOC2
hsa-miR-575	SHOC2
hsa-miR-575	SHOC2
hsa-miR-575	SHOC2
hsa-miR-940	VANGL1
hsa-miR-940	VANGL1
hsa-miR-940	VANGL1
hsa-miR-342-5p	VANGL2
hsa-miR-575	ATP2A2
hsa-miR-484	TARBP2
hsa-miR-484	TARBP2
hsa-miR-940	HOXC8
hsa-miR-940	HOXC8
hsa-miR-940	HOXC8
hsa-miR-628-3p	BTF3L4
hsa-miR-1225-5p	ZFYVE9
hsa-miR-1225-5p	ZFYVE9
hsa-miR-1225-5p	ZFYVE9
hsa-miR-29b-2-5p	ALKBH5
hsa-miR-1225-5p	PSMG2
hsa-miR-1225-5p	PSMG2
hsa-miR-424-3p	MAT2A
hsa-miR-424-3p	MAT2A
hsa-miR-424-3p	MAT2A
hsa-miR-424-3p	MAT2A
hsa-miR-424-3p	MAT2A
hsa-miR-29b-2-5p	RAPGEF2
hsa-miR-628-3p	JMY
hsa-miR-628-3p	JMY
hsa-miR-628-3p	ABT1
hsa-miR-628-3p	ABT1
hsa-miR-628-3p	ABT1
hsa-miR-628-3p	ABT1
hsa-miR-628-3p	ABT1
hsa-miR-1225-5p	HIST1H3H
hsa-miR-1225-5p	HIST1H3H
hsa-miR-29b-2-5p	INSIG1
hsa-miR-29b-2-5p	INSIG1
hsa-miR-29b-2-5p	INSIG1
hsa-miR-342-3p	INSIG1
hsa-miR-342-3p	INSIG1
hsa-miR-425-3p	RAC1
hsa-miR-425-3p	RAC1
hsa-miR-425-3p	RAC1
hsa-miR-425-3p	RAC1
hsa-miR-425-3p	RAC1
hsa-miR-425-3p	RAC1
hsa-miR-940	MYC
hsa-miR-940	XIAP
hsa-miR-940	SMARCD1
hsa-miR-501-5p	KAT14
hsa-miR-423-3p	VEGFA
hsa-miR-423-3p	VEGFA
hsa-miR-423-3p	VEGFA
hsa-miR-423-3p	VEGFA
hsa-miR-423-3p	VEGFA
hsa-miR-423-3p	VEGFA
hsa-miR-940	AGTRAP
hsa-miR-940	CHAC1
hsa-miR-484	ZBTB4
hsa-miR-628-3p	CBX4
hsa-miR-628-3p	CBX4
hsa-miR-342-5p	NCOA3
hsa-miR-342-5p	NCOA3
hsa-miR-29b-2-5p	SFXN1
hsa-miR-940	PAPD7
hsa-miR-940	PAPD7
hsa-miR-892b	DNAJB9
hsa-miR-892b	DNAJB9
hsa-miR-892b	DNAJB9
hsa-miR-940	PRRG4
hsa-miR-423-3p	PABPC3
hsa-miR-423-3p	PABPC3
hsa-miR-423-3p	PABPC3
hsa-miR-423-3p	PABPC3
hsa-miR-542-5p	MPRIP
hsa-miR-542-5p	MPRIP
hsa-miR-424-3p	EIF5A
hsa-miR-424-3p	EIF5A
hsa-miR-324-3p	NUP62
hsa-miR-324-3p	NUP62
hsa-miR-324-3p	G3BP2
hsa-miR-1225-5p	HIST1H2BF
hsa-miR-1225-5p	HIST1H2BF
hsa-miR-424-3p	EIF5AL1
hsa-miR-424-3p	EIF5AL1
hsa-miR-501-5p	FOXC1
hsa-miR-324-3p	GHITM
hsa-miR-424-3p	ALG1
hsa-miR-1225-3p	BIRC5
hsa-miR-940	TGFBR2
hsa-miR-28-5p	CCND3
hsa-miR-29b-2-5p	SLC7A2
hsa-miR-940	MFSD14B
hsa-miR-940	MFSD14B
hsa-miR-940	MFSD14B
hsa-miR-501-5p	MTHFD2
hsa-miR-501-5p	MTHFD2
hsa-miR-484	MAT2A
hsa-miR-484	MAT2A
hsa-miR-29b-2-5p	CDV3
hsa-miR-28-5p	ARHGAP42
hsa-miR-28-5p	ARHGAP42
hsa-miR-28-5p	ARHGAP42
hsa-miR-940	TRIB3
hsa-miR-940	ZNRF3
hsa-miR-501-5p	SREK1IP1
hsa-miR-324-3p	NACC2
hsa-miR-892b	DAZAP2
hsa-miR-940	ZNF609
hsa-miR-324-3p	GSE1
hsa-miR-324-3p	GSE1
hsa-miR-324-3p	GSE1
hsa-miR-940	TNFAIP2
hsa-miR-484	RACGAP1
hsa-miR-940	PTBP1
hsa-miR-940	PTBP1
hsa-miR-342-3p	IGFBP5
hsa-miR-342-3p	IGFBP5
hsa-miR-628-3p	PURA
hsa-miR-342-3p	RMND5A
hsa-miR-342-3p	SYNPO2L
hsa-miR-342-3p	CAMK2N1
hsa-miR-342-3p	CPEB4
hsa-miR-342-3p	GID8
hsa-miR-342-3p	TIAM1
hsa-miR-342-3p	ANKRD49
hsa-miR-324-3p	WNT2B
hsa-miR-324-3p	WNT2B
hsa-miR-324-3p	WNT2B
hsa-miR-940	DUSP1
hsa-miR-324-3p	TGFB1
hsa-miR-324-3p	HLA-F
hsa-miR-324-3p	ICAM1
hsa-miR-324-3p	MYC
hsa-miR-342-3p	SREBF1
hsa-miR-342-3p	SREBF2
hsa-miR-940	CD274
hsa-miR-628-3p	LRAT
hsa-miR-424-3p	ARFGEF1
hsa-miR-575	SNRPD3
hsa-miR-324-3p	FBXO48
hsa-miR-324-3p	FBXO48
hsa-miR-324-3p	FBXO48
hsa-miR-575	ZC3H12A
hsa-miR-940	MXI1
hsa-miR-940	MXI1
hsa-miR-940	ACAP2
hsa-miR-342-5p	ZFP3
hsa-miR-28-5p	DDTL
hsa-miR-628-3p	RAB3IP
hsa-miR-940	GSPT1
hsa-miR-1225-3p	TMEM251
hsa-miR-1225-3p	TFPI
hsa-miR-501-5p	FAXC
hsa-miR-940	C17orf102
hsa-miR-342-3p	MXI1
hsa-miR-342-3p	MXI1
hsa-miR-1225-3p	PPIP5K2
hsa-miR-940	MFSD8
hsa-miR-1225-3p	KIF6
hsa-miR-28-5p	RNF165
hsa-miR-28-5p	PCYOX1
hsa-miR-1225-3p	CUL3
hsa-miR-501-5p	SLC7A6OS
hsa-miR-28-5p	CTIF
hsa-miR-940	SLC35E2
hsa-miR-1225-3p	SLC25A43
hsa-miR-28-5p	FAM168A
hsa-miR-940	B4GALT7
hsa-miR-940	B4GALT7
hsa-miR-28-5p	KLHL11
hsa-miR-1225-5p	CDR1
hsa-miR-892b	FNBP1
hsa-miR-1225-3p	PSMG1
hsa-miR-28-5p	KLF7
hsa-miR-28-5p	DRAXIN
hsa-miR-1225-3p	SEM1
hsa-miR-1225-5p	NUFIP2
hsa-miR-29b-2-5p	GPR107
hsa-miR-940	RPS19
hsa-miR-940	HSD11B1L
hsa-miR-940	ALOX15
hsa-miR-342-3p	TXNDC5
hsa-miR-1225-3p	ZNF585B
hsa-miR-1225-3p	ZNF585B
hsa-miR-1225-3p	ZNF585B
hsa-miR-1225-3p	ZNF585B
hsa-miR-1225-3p	ZNF585B
hsa-miR-940	ZNF585B
hsa-miR-940	ZNF585B
hsa-miR-940	ZNF585B
hsa-miR-940	ZNF585B
hsa-miR-940	ZNF585B
hsa-miR-940	ZNF585B
hsa-miR-1225-3p	HAVCR1
hsa-miR-1225-3p	HAVCR1
hsa-miR-1225-3p	HAVCR1
hsa-miR-1225-3p	HAVCR1
hsa-miR-1225-3p	HAVCR1
hsa-miR-940	HAVCR1
hsa-miR-940	HAVCR1
hsa-miR-940	HAVCR1
hsa-miR-940	HAVCR1
hsa-miR-542-5p	EIF5AL1
hsa-miR-542-5p	EIF5AL1
hsa-miR-542-5p	EIF5AL1
hsa-miR-484	ATP6V1F
hsa-miR-484	ATP6V1F
hsa-miR-484	ATP6V1F
hsa-miR-484	ATP6V1F
hsa-miR-940	ZFP69B
hsa-miR-628-3p	REPIN1
hsa-miR-940	PCCB
hsa-miR-940	AGAP9
hsa-miR-940	AGAP9
hsa-miR-940	PTGES3L
hsa-miR-1225-3p	TCEA3
hsa-miR-1225-3p	TCEA3
hsa-miR-940	TCEA3
hsa-miR-940	TCEA3
hsa-miR-342-5p	FAM136A
hsa-miR-940	FAM131B
hsa-miR-940	LAX1
hsa-miR-940	PRSS45
hsa-miR-940	ZNF844
hsa-miR-940	ZNF844
hsa-miR-940	ZNF844
hsa-miR-342-5p	CABP4
hsa-miR-484	CABP4
hsa-miR-940	ZNF527
hsa-miR-940	ZNF527
hsa-miR-940	CNOT4
hsa-miR-940	CNOT4
hsa-miR-940	CNOT4
hsa-miR-940	CNOT4
hsa-miR-940	GLG1
hsa-miR-940	ZNF557
hsa-miR-940	TBX20
hsa-miR-940	GABRR2
hsa-miR-940	GABRR2
hsa-miR-940	ATP13A4
hsa-miR-940	ATP13A4
hsa-miR-940	ATP13A4
hsa-miR-1225-3p	SLC35E3
hsa-miR-940	SLC35E3
hsa-miR-342-5p	FOXRED2
hsa-miR-940	CCDC125
hsa-miR-342-3p	QRFPR
hsa-miR-342-3p	QRFPR
hsa-miR-484	COL23A1
hsa-miR-484	COL23A1
hsa-miR-542-5p	UBQLNL
hsa-miR-940	RECK
hsa-miR-940	TBC1D25
hsa-miR-342-5p	DDX39B
hsa-miR-342-5p	DDX39B
hsa-miR-342-5p	DDX39B
hsa-miR-342-5p	DDX39B
hsa-miR-342-5p	DDX39B
hsa-miR-342-5p	DDX39B
hsa-miR-575	BCL2L1
hsa-miR-575	BCL2L1
hsa-miR-940	NPY4R
hsa-miR-940	NPY4R
hsa-miR-940	ZMYM1
hsa-miR-940	SLC35C2
hsa-miR-940	CYP4A22
hsa-miR-1225-3p	BCAS4
hsa-miR-1225-3p	BCAS4
hsa-miR-1225-3p	BCAS4
hsa-miR-940	BCAS4
hsa-miR-940	BCAS4
hsa-miR-940	BCAS4
hsa-miR-940	LIX1L
hsa-miR-940	LIX1L
hsa-miR-940	LIX1L
hsa-miR-940	LHPP
hsa-miR-940	LHPP
hsa-miR-940	LHPP
hsa-miR-940	HRNR
hsa-miR-1225-3p	SERAC1
hsa-miR-940	TMEM239
hsa-miR-940	DDA1
hsa-miR-940	ZNF669
hsa-miR-940	ZNF669
hsa-miR-1225-5p	ASPH
hsa-miR-342-3p	ERC1
hsa-miR-940	HSD3B7
hsa-miR-940	SLC35F6
hsa-miR-940	ZC3H6
hsa-miR-940	NCR3LG1
hsa-miR-575	ZNF212
hsa-miR-1225-3p	RGS9BP
hsa-miR-1225-3p	RGS9BP
hsa-miR-940	APAF1
hsa-miR-940	APAF1
hsa-miR-940	ABCF1
hsa-miR-940	ABCF1
hsa-miR-940	SNX22
hsa-miR-940	SNX22
hsa-miR-940	SNX22
hsa-miR-940	SNX22
hsa-miR-1225-3p	HASPIN
hsa-miR-1225-3p	HASPIN
hsa-miR-1225-3p	HASPIN
hsa-miR-940	HASPIN
hsa-miR-940	HASPIN
hsa-miR-940	HASPIN
hsa-miR-940	C10orf71
hsa-miR-940	C10orf71
hsa-miR-1225-3p	SGPP2
hsa-miR-940	SGPP2
hsa-miR-940	CES2
hsa-miR-940	ZNF786
hsa-miR-940	CYP8B1
hsa-miR-940	PFAS
hsa-miR-940	SAMD4B
hsa-miR-940	SAMD4B
hsa-miR-940	KIAA1551
hsa-miR-940	KIAA1551
hsa-miR-342-5p	UQCRH
hsa-miR-940	CYP4A11
hsa-miR-575	GRK2
hsa-miR-940	HAVCR2
hsa-miR-940	MPLKIP
hsa-miR-342-5p	MUC17
hsa-miR-342-5p	MUC17
hsa-miR-342-5p	MUC17
hsa-miR-940	BTD
hsa-miR-940	BTD
hsa-miR-940	IL17RB
hsa-miR-1225-3p	PDE11A
hsa-miR-940	TXNDC16
hsa-miR-940	TXNDC16
hsa-miR-940	SDE2
hsa-miR-940	RNF157
hsa-miR-28-5p	VPS37B
hsa-miR-940	VPS33A
hsa-miR-1225-3p	EGF
hsa-miR-1225-3p	EGF
hsa-miR-940	EGF
hsa-miR-940	EGF
hsa-miR-940	NOA1
hsa-miR-940	SYT7
hsa-miR-940	SYT7
hsa-miR-940	RAB36
hsa-miR-940	RAB36
hsa-miR-940	RAB36
hsa-miR-1225-3p	TIPIN
hsa-miR-1225-3p	TIPIN
hsa-miR-1225-3p	TIPIN
hsa-miR-940	TIPIN
hsa-miR-940	TIPIN
hsa-miR-940	TIPIN
hsa-miR-342-5p	COX10
hsa-miR-940	SLFN12L
hsa-miR-940	SLFN12L
hsa-miR-940	SLFN12L
hsa-miR-940	SLFN12L
hsa-miR-940	SNAP23
hsa-miR-940	ZNF317
hsa-miR-1225-3p	CCDC77
hsa-miR-1225-3p	CCDC77
hsa-miR-1225-3p	MSANTD2
hsa-miR-940	MSANTD2
hsa-miR-324-3p	IGFBP5
hsa-miR-940	MLH1
hsa-miR-1225-3p	KRR1
hsa-miR-940	GTPBP10
hsa-miR-940	GTPBP10
hsa-miR-940	MTFMT
hsa-miR-940	MTFMT
hsa-miR-940	MTFMT
hsa-miR-940	MTFMT
hsa-miR-940	PLLP
hsa-miR-940	PLLP
hsa-miR-940	ZSCAN29
hsa-miR-940	ZSCAN29
hsa-miR-940	ZSCAN29
hsa-miR-940	ZNF788
hsa-miR-940	ZNF639
hsa-miR-940	ZNF639
hsa-miR-29b-2-5p	ZNF131
hsa-miR-342-3p	ZDHHC20
hsa-miR-940	WNT7B
hsa-miR-940	WNT7B
hsa-miR-575	VPS36
hsa-miR-940	VPS35
hsa-miR-342-3p	UBXN7
hsa-miR-342-5p	UBTF
hsa-miR-29b-2-5p	UBE4A
hsa-miR-29b-2-5p	UBE4A
hsa-miR-1225-3p	UBE2F
hsa-miR-940	UBE2B
hsa-miR-342-5p	TRIM28
hsa-miR-342-5p	TRIM28
hsa-miR-484	TOR2A
hsa-miR-484	TOR2A
hsa-miR-940	PRICKLE4
hsa-miR-940	TNRC6B
hsa-miR-940	TNRC6B
hsa-miR-940	TNRC6B
hsa-miR-342-5p	TMEM43
hsa-miR-342-5p	TMEM43
hsa-miR-940	TMEM184C
hsa-miR-29b-2-5p	TMED7
hsa-miR-940	TMED10
hsa-miR-940	TMED10
hsa-miR-342-5p	TMED10
hsa-miR-28-5p	THRA
hsa-miR-1225-3p	TAF1D
hsa-miR-1225-3p	TAF1D
hsa-miR-940	TAF13
hsa-miR-940	TAF13
hsa-miR-423-3p	SUZ12
hsa-miR-423-3p	SUZ12
hsa-miR-29b-2-5p	STX16
hsa-miR-940	SSBP2
hsa-miR-940	SSBP2
hsa-miR-940	SPPL2A
hsa-miR-575	SNAPIN
hsa-miR-28-5p	SLC7A5
hsa-miR-424-3p	SLC5A6
hsa-miR-940	SLC35F1
hsa-miR-940	SLC35F1
hsa-miR-501-5p	SFXN4
hsa-miR-29b-2-5p	SFT2D2
hsa-miR-342-5p	SETD1B
hsa-miR-425-3p	SESN2
hsa-miR-342-5p	SEC22C
hsa-miR-342-5p	SEC22C
hsa-miR-424-3p	SCD
hsa-miR-940	RNF41
hsa-miR-940	RNF20
hsa-miR-1225-3p	RNF144B
hsa-miR-342-3p	RHOBTB3
hsa-miR-1225-5p	REL
hsa-miR-1225-5p	REL
hsa-miR-501-5p	REL
hsa-miR-628-3p	RBFOX2
hsa-miR-628-3p	RBFOX2
hsa-miR-628-3p	RBFOX2
hsa-miR-628-3p	RBFOX2
hsa-miR-575	RBFOX2
hsa-miR-575	RBFOX2
hsa-miR-575	RBFOX2
hsa-miR-575	RBFOX2
hsa-miR-940	RARA
hsa-miR-501-5p	PXK
hsa-miR-501-5p	PXK
hsa-miR-501-5p	PXK
hsa-miR-501-5p	PXK
hsa-miR-1225-3p	PURB
hsa-miR-1225-3p	PURB
hsa-miR-575	PTPRF
hsa-miR-29b-2-5p	POM121C
hsa-miR-940	PIM2
hsa-miR-940	PDE7B
hsa-miR-28-5p	PAQR5
hsa-miR-28-5p	PAQR5
hsa-miR-940	PANK2
hsa-miR-940	PANK2
hsa-miR-940	NUFIP2
hsa-miR-28-5p	NKIRAS2
hsa-miR-28-5p	NKIRAS2
hsa-miR-28-5p	NKIRAS2
hsa-miR-940	NF2
hsa-miR-342-3p	NETO2
hsa-miR-940	MTMR10
hsa-miR-940	MTMR10
hsa-miR-940	MTMR10
hsa-miR-575	MRPS23
hsa-miR-575	MRPS23
hsa-miR-940	MORN4
hsa-miR-940	MORN4
hsa-miR-940	MORN4
hsa-miR-940	MLXIP
hsa-miR-940	MLXIP
hsa-miR-575	MEF2D
hsa-miR-342-5p	MDM4
hsa-miR-892b	MAPK8
hsa-miR-892b	MAPK8
hsa-miR-940	LETMD1
hsa-miR-940	KLLN
hsa-miR-940	KLLN
hsa-miR-940	KLLN
hsa-miR-940	KLHL18
hsa-miR-940	KLHL18
hsa-miR-940	KLHL18
hsa-miR-342-5p	KLHDC8A
hsa-miR-940	KLF2
hsa-miR-940	KLF2
hsa-miR-940	KCTD5
hsa-miR-1225-5p	KCTD10
hsa-miR-1225-5p	KCTD10
hsa-miR-1225-5p	KCTD10
hsa-miR-1225-3p	IKZF3
hsa-miR-892b	IGF2BP3
hsa-miR-940	TOR1AIP2
hsa-miR-940	TOR1AIP2
hsa-miR-940	ICMT
hsa-miR-940	ICMT
hsa-miR-940	HHIPL1
hsa-miR-342-5p	HDGF
hsa-miR-342-5p	HDGF
hsa-miR-940	GDE1
hsa-miR-940	GDE1
[truncated: 2,175 more rows]
